# Supplementary material for: Single-cell RNA-sequencing of herpes simplex virus 1-infected cells connects NRF2 activation to an antiviral program
Source: Nat Commun. 2019 Oct 25;10:4878. doi: 10.1038/s41467-019-12894-z (PMC6814756; doi:10.1038/s41467-019-12894-z)
Supplement: Supplementary file 5 — Supplementary Data 1 [file 41467_2019_12894_MOESM5_ESM.xlsx]

## Sheet: Sheet1
Supplementary Data 1: Omitted genes
Mock variable genes	Variable between experiments
ANKRD9	ABHD17A
ARL4D	ACAN
ARL5B	ACP5
ATRX	ACTC1
BACH1	ADAMTS4
BBX	ADAT3
BTG2	ADCK5
C2orf44	AGAP2
CDK6	AGRN
CENPA	AKR1B1
CLOCK	AKR1B10
CSRNP1	ALDH16A1
CXCL1	ALDH1A1
CXCL8	ALDH1A3
DDIT4	AMDHD2
DST	ANKRD1
DUSP6	ANKRD33B
EEA1	AP5Z1
EGR1	APBA2
ERRFI1	APOE
FAM111B	AREG
FAM63B	ARHGAP28
FCHO2	ASPHD1
FILIP1L	ATAD3A
GCC2	ATAD3B
HBEGF	ATF3
HES1	BAALC
HIST2H3D	BHLHE40
IER3	BMP4
IL11	BOLA2
INHBA	BOLA2B
JMJD1C	BOP1
JUNB	BORCS6
KIAA1109	BRAT1
KRTAP2-3	C10orf10
LINC00506	C10orf107
LOC102724238	C10orf55
LOC554249	C14orf80
LOC728673	C16orf59
LPP	C19orf24
MOB1B	C19orf71
NEK2	C1orf159
NEURL1B	C4orf48
NFAT5	CAPN15
NIPBL	CARD9
NKTR	CASS4
NR4A1	CCDC144B
NRIP1	CD200
PIK3C2A	CD82
PLCB4	CDCP1
POLK	CDKN3
PRKG1	CDON
PTGS2	CDT1
RANBP2	CHTF18
RGPD2	CLUH
RGPD3	CLUL1
RGPD4	COL13A1
RGPD8	COL18A1
ROCK2	COL4A1
RPLP0P2	COL5A3
RPS14P3	COL6A1
SACS	COL6A2
SIAE	COL7A1
SLC7A11	CORO7
SMC5	CPA4
SREK1	CSPG4
STAG3L1	CTB-113P19.1
STAG3L3	CTC-436P18.1
TAOK1	CTSD
THOC2	CTU2
TMF1	CXCL14
UFL1	CXCL5
USP34	CXCL6
USP53	CYBA
USP9Y	CYP1B1
UTRN	DES
VGLL3	DGKQ
YOD1	DHRS3
ZC3H13	DIRAS3
ZEB1	DLL4
ZSCAN26	DOHH
	DOK5
	DUS3L
	DUSP2
	DUSP5
	DVL1
	E2F1
	EDIL3
	EDN1
	EFCAB7
	EGFL7
	EGR1
	EGR2
	EGR3
	EMILIN1
	EPB41L3
	EPHA4
	EPHB1
	EPHB2
	EVA1B
	F2RL1
	FAM173A
	FAM196B
	FAM65B
	FAM71E1
	FASN
	FBXL15
	FBXL6
	FHL1
	FIBCD1
	FILIP1L
	FLNC
	FMO4
	FOS
	FOSB
	G0S2
	GABBR2
	GADD45B
	GAL
	GALNT18
	GCH1
	GCNT4
	GDF9
	GMPPB
	GNB1L
	GPC1
	GPR1
	GPR68
	GTPBP6
	HAGHL
	HCG4B
	HES1
	HES4
	HIST1H2AC
	HIST1H2BJ
	HIST1H4E
	HIST2H2AA3
	HIST2H2AA4
	HIST2H2AC
	HIST2H3D
	HMGN2P46
	HOXD4
	HR
	HS3ST3A1
	HSPA1A
	HSPA1B
	IFIT1
	IFIT2
	IGFBP2
	IL24
	IL33
	INF2
	IRAK1BP1
	ISG15
	ITGA2
	JOSD2
	KCNC4
	KCNJ3
	KCTD12
	KISS1
	KLF10
	KLF9
	KLHL17
	KRBOX1
	KRTAP2-3
	LACAT8
	LCE2A
	LIF
	LIN7A
	LINC00957
	LINC00968
	LINC01133
	LINC01336
	LMF2
	LOC100129518
	LOC100133286
	LOC100288162
	LOC100289580
	LOC100506100
	LOC101448202
	LOC101927751
	LOC101927765
	LOC101928034
	LOC102546298
	LOC102723692
	LOC102724927
	LOC284454
	LOC644936
	LOC730183
	LPAR6
	LRFN4
	LRIG3
	LRP3
	LRRC45
	LXN
	MAP1S
	MAP3K8
	MBD3
	MEST
	MFAP5
	MFSD10
	MFSD12
	MFSD3
	MFSD7
	MGLL
	MIB2
	MIF
	MMP14
	MMP17
	MN1
	MNS1
	MT2A
	MTFP1
	MVD
	MYOCD
	NBEA
	NCLN
	NDUFB7
	NDUFS7
	NETO2
	NFKBIA
	NFKBIZ
	NME3
	NOG
	NOTCH3
	NPAS1
	NR4A1
	NR4A2
	NR4A3
	NUAK2
	NUBP2
	OLFM2
	OLFM4
	ORAI1
	OSGIN1
	P4HA3
	PDE1C
	PDE5A
	PEAR1
	PER2
	PHLDA2
	PIEZO1
	PIM1
	PITPNM1
	PKMYT1
	PLAC8
	PLAG1
	PLAU
	PLCE1
	PLCG2
	PLD1
	PLEC
	PLEKHN1
	PMAIP1
	PODXL
	POLD1
	POP3
	PPP2R3B
	PTGDS
	PTGIS
	PTGS2
	PTK2B
	PTX3
	PYCRL
	RABEP2
	RARRES1
	RASA4B
	RASA4CP
	RASD2
	RCAN2
	RCN3
	RECQL4
	REL
	REV3L
	RGN
	RHOJ
	RHOT2
	RNF126
	RNF150
	RPUSD1
	SAMD12
	SBSN
	SBSPON
	SCAND1
	SCARF2
	SCRIB
	SDF2L1
	SDPR
	SEMA3D
	SEMA7A
	SHOX
	SIM1
	SIVA1
	SLC16A3
	SLC17A9
	SLC22A17
	SLC25A22
	SLC2A12
	SLC2A6
	SLC38A5
	SLC52A2
	SLC9A3R2
	SLX1A
	SLX1B
	SMTN
	SNAI1
	SPA17
	SPHK1
	SPON2
	STMN2
	SYTL2
	TBX4
	TCIRG1
	TELO2
	TINAGL1
	TLR4
	TMEM132A
	TMEM158
	TMEM176A
	TMSB15A
	TMTC2
	TNC
	TONSL
	TOX
	TPD52L1
	TPGS1
	TRPC6
	TRPV2
	TSPAN13
	TTYH3
	TUBB3
	UBTD1
	UCN2
	VWA5A
	WDR90
	WNT5B
	XYLT1
	ZFHX4
	ZNF185
	ZNF213
	ZNF668
	ZNHIT2
