# Supplementary material for: Single-cell RNA-sequencing of herpes simplex virus 1-infected cells connects NRF2 activation to an antiviral program
Source: Nat Commun. 2019 Oct 25;10:4878. doi: 10.1038/s41467-019-12894-z (PMC6814756; doi:10.1038/s41467-019-12894-z)
Supplement: Supplementary file 7 — Supplementary Data 3 [file 41467_2019_12894_MOESM7_ESM.xlsx]

## Sheet: Sheet1
Supplementary Data 3: correlations with viral gene expression
gene	maximal log2 bulk RNA-seq fold change	correlation coefficient
FABP3	-1.14425	-0.2979
TIMP3	0.807409	-0.2722
SGK1	-0.871416	0.1603
APOC1	-1.36236	-0.0066
IL6	-1.84161	-0.4715
LFNG	1.70786	-0.2652
ZNF627	-0.902446	-0.1612
KLF2	-1.55573	-0.5378
LSMEM1	4.09755	0.5858
PRDM1	-1.08951	-0.3869
YRDC	-0.796838	-0.1073
COL8A1	-0.575172	-0.5754
INSIG1	-0.575711	-0.3464
CEMIP	-0.618867	-0.6935
ITGA11	-0.802565	-0.1903
PCOLCE2	0.69727	-0.29
FAM212A	-1.43641	-0.4384
SQLE	-0.628602	-0.2843
IER2	-0.635421	0.1637
WNT2	0.812521	-0.3991
PARS2	1.14086	-0.1091
IER5L	1.57207	-0.3125
ZNF691	1.05112	-0.3802
ZNF296	4.80877	0.781
ARHGEF6	-0.608031	-0.0959
CXCL12	0.505264	0.1094
TGM2	-0.572761	-0.0614
TSPAN2	0.754113	-0.1565
PDP2	-0.570756	-0.2858
ITPRIP	-1.05513	-0.0477
ADA	0.684367	-0.0013
BOLA1	0.848023	-0.2106
AMOTL2	-0.849512	-0.5625
PPP1R15A	-0.596192	-0.2894
NTN4	-0.630453	-0.3213
SERPINB2	0.504134	-0.1086
PARD3B	-0.595301	0.0963
SLC5A3	1.13845	-0.5238
CYGB	-0.702468	-0.1391
ZC3HAV1L	-0.880407	-0.3222
PCED1B	-0.764745	-0.3308
ACTG2	0.818532	0.0042
NT5DC3	0.714009	0.0402
RSRP1	0.810584	-0.5569
PTGS1	0.44956	-0.0379
SPRY2	-2.0874	-0.6994
SKA3	0.675676	0.2595
KCTD21	-0.607812	-0.305
LMCD1	0.724275	-0.5963
IGFBP3	0.472786	-0.0272
ZKSCAN4	1.13398	-0.2618
GLIPR2	0.434968	-0.3864
GALNT15	-0.606874	-0.4311
UPRT	-0.67779	-0.1597
ZNF623	0.540859	-0.3845
NABP1	-0.58111	-0.81
FAM200A	0.870926	-0.418
ZNF234	0.862566	-0.3268
PRSS3	0.647155	0.2631
IER5	-0.564615	-0.3251
GADD45A	0.798652	-0.1163
ELN	0.637105	-0.3338
TOB2	0.815222	-0.5754
COL15A1	-0.736812	-0.0866
MOB3C	-0.835238	-0.2716
HIST1H2BC	1.07016	-0.0781
ZC3H12A	1.52614	0.5597
KBTBD6	1.0954	-0.2712
ZFP62	0.79173	-0.0739
ZNF322	-0.719309	-0.2517
ZBTB34	-0.95848	-0.1257
CYR61	-1.05796	-0.8885
TMTC1	-0.473416	-0.5879
CARD16	-0.590989	-0.2472
FLT1	-0.508358	-0.2123
MAP3K7CL	-0.799687	-0.2268
ZNF343	0.806243	-0.1798
KIAA1462	-0.770516	-0.3818
IL13RA2	0.632353	-0.3204
KCNE4	-0.930357	-0.1863
LRIF1	-0.62065	-0.1048
BACE2	-0.439243	-0.315
CCBE1	0.397426	0.1299
PRPS1	0.401173	-0.179
GSG2	-1.13248	-0.1916
MMP3	0.368128	-0.4891
CIART	1.16564	-0.3112
CHCHD4	-0.467212	0.0472
MAP1LC3B2	1.07708	0.0612
ZSCAN29	-0.421832	-0.4506
SPC25	0.660016	0.0642
POU2F2	-0.608475	-0.3698
TGFA	0.621592	-0.0999
MAFF	0.386885	0.2416
PCLAF	0.530717	0.2678
MSMO1	-0.515975	-0.2366
LDOC1	-0.729543	-0.144
SH2D5	-0.543312	-0.3469
PLK2	1.86494	0.6598
SLC35G2	-0.393616	-0.1275
WFDC1	-0.39536	-0.5622
NDST2	-0.453071	-0.1782
KCNMA1	0.360786	-0.1642
DLL1	5.27085	0.4982
ACVRL1	-0.44157	-0.1077
NOL3	-0.510514	-0.2593
ZNF616	1.08249	-0.3653
IFI6	0.435203	-0.1459
GPR3	0.675598	0.1569
PPP1R3C	0.673428	-0.6764
TMEM200A	-0.512182	-0.1426
C15orf52	-0.494336	-0.2979
FYN	-0.567119	-0.3039
MGP	0.831207	-0.2679
GTF2E1	0.576788	-0.203
VAMP1	0.851842	-0.1293
CCNL1	0.585802	-0.0723
ARMC9	-0.349683	-0.5574
PPP1R10	-0.599971	-0.524
RAD9A	1.1485	-0.1729
RHOB	-1.44294	-0.5531
RPL39P5	-0.944415	-0.022
TCF7L1	0.635253	0.0431
TMEM70	0.399824	-0.39
CAMK1	0.4029	-0.0534
NQO1	-0.548703	0.2417
PTTG1	0.572902	0.4853
TNFAIP3	0.445458	-0.1641
KLF6	-1.88095	-0.8344
SNHG15	0.489766	0.3064
RGAG4	0.966331	-0.0021
PHF23	0.792166	-0.514
SCD	-0.355254	-0.2904
GDNF	0.423836	-0.1706
BNIP1	0.442425	-0.0353
MXRA5	-0.369435	-0.1369
PTGIR	-0.509611	-0.3529
ERN1	-0.348871	-0.0568
UBE2C	0.710709	0.3589
STON1	-0.549428	0.17
NTF3	0.41003	-0.2963
IFRD1	0.848574	0.2107
ZNF473	0.690834	0.1879
TNFRSF11B	-0.416482	-0.6431
HDHD2	-0.385846	-0.0394
RGS20	0.486033	-0.0438
SH3KBP1	-0.329392	-0.0211
FOSL1	-1.44132	-0.7706
ID1	-0.432701	-0.5894
STEAP1	-0.471176	-0.3996
GPER1	0.62085	0.0097
SLC35F2	0.404975	-0.0716
WBP2	-0.477218	-0.2705
NOCT	-1.63622	-0.0346
MB21D2	-0.73634	-0.1832
PPP1R26	-0.519125	-0.1848
SLC44A1	-0.356181	-0.2247
CDC25C	0.816086	0.2828
KIAA0907	-0.374299	-0.2651
RFWD3	0.447945	0.0207
MUC1	0.915125	-0.0914
CDCA3	0.633021	0.3264
TPCN1	-0.66254	-0.1669
CTGF	-1.16298	-0.8541
APCDD1	0.882424	-0.0667
MORC2	-0.444409	-0.3423
RAB7B	0.561001	-0.0981
RRM2	0.624992	0.3436
SESN2	0.954661	0.2231
SMG8	0.429377	0.0552
TGFBI	0.348401	-0.3563
CLU	0.485029	-0.2981
RAB33A	-0.763093	-0.1441
STEAP3	-0.416829	-0.1589
SOCS3	-1.3765	-0.4139
NGF	-0.863802	-0.3102
VEGFC	-0.341844	-0.49
ZNF202	-0.414873	0.0029
ANK1	-0.607343	0.1449
PRC1	0.602808	0.3852
TGFBR3	0.717322	-0.1616
NACC2	-0.423448	-0.2341
EGFL6	0.824589	0.0366
JUN	-1.1968	-0.691
KLF7	-1.16776	-0.575
SNAI2	0.540665	-0.6451
TNFRSF10D	1.69107	0.7144
FAM46C	-0.357542	-0.2731
HMGCS1	-0.454597	-0.4785
CHAC1	-1.15101	-0.6228
ZNF512	-0.364883	-0.2444
NXPE3	-0.438815	-0.277
NRG1	0.576246	-0.4531
GINS3	0.517699	0.1705
MMP12	1.2377	-0.2119
ST3GAL2	-0.454358	-0.2185
ZFP90	-0.414872	-0.5076
RNF146	-0.39782	-0.6434
C20orf96	-0.560683	-0.2625
NTM	-0.81533	-0.0744
TAF1A	-0.635907	-0.0578
HMGCR	0.382726	-0.2183
BTRC	-0.353704	-0.1602
PRICKLE1	-0.950969	-0.4694
KIF2C	0.691471	0.2631
FAM83D	-0.669973	0.0489
BHLHE41	0.985072	-0.1477
DNAJC16	-0.331387	-0.3344
SFRP4	0.550391	-0.2412
SLC7A8	-0.588682	-0.2689
NEIL3	-0.699746	-0.3841
KIF20A	0.881876	0.5539
ANKRD29	0.444905	-0.4342
CDKN2AIPNL	0.427145	0.1178
ATP6V0A1	-0.375914	-0.3102
TMEM5	-0.472215	-0.2312
TNFAIP2	1.09426	0.3712
ARNT2	-0.478588	-0.1376
ZNF700	-0.708634	-0.2715
IRF1	0.44332	0.2877
ATF4	-0.467034	-0.6604
HTR2B	-0.523148	-0.3877
CORO2B	0.578818	0.0261
DDX17	-0.388069	-0.7436
CHPF2	-0.814007	-0.4063
KIF18A	0.991703	-0.2155
ANKRD27	-0.381129	-0.1279
KLF4	-0.734837	-0.302
ZNF641	-0.34443	-0.3909
ANGPTL4	-0.749784	-0.236
CTSH	0.427738	-0.1614
PTGES	0.746424	-0.0462
CLIP3	-0.377032	-0.1621
PLEKHF1	1.06782	-0.2077
ULBP2	-0.383713	0.0478
ELMSAN1	0.395456	0.0697
RBMS2	-0.672207	-0.2382
FOXC2	-0.945322	-0.3653
CIPC	0.537831	-0.2675
CDCA4	0.458791	0.2527
GEM	-0.567888	-0.2601
BAG4	0.730837	-0.0739
SPAG5	0.52895	0.3316
DDR1	-0.455709	-0.1276
NIPA1	-0.397565	-0.2056
DIRAS1	-0.346063	-0.0569
MYPOP	0.704233	-0.2964
CDC26	-0.510201	-0.1657
ERMAP	-0.402355	-0.1023
CD276	-0.352638	-0.124
ARL6	0.619901	-0.1664
YIPF4	-0.414493	-0.2687
SFPQ	0.572739	0.1927
LURAP1	0.957034	-0.3206
TRIM16L	-0.567098	-0.3464
NEU3	0.349945	-0.1929
NRIP3	0.330029	0.0362
OSBPL2	-0.357531	0.0053
KLHL5	-0.373115	-0.5999
BVES	-0.31523	-0.1722
CIT	0.640586	-0.06
ANKH	-0.376079	-0.1217
TYMS	0.47225	0.4303
DCBLD1	-0.317038	-0.4547
IL7R	-0.441049	-0.0297
ABL2	-1.48812	-0.4689
C2orf42	-0.481462	-0.1149
EXOSC2	0.322506	-0.1371
EPAS1	-0.546347	-0.1973
A2M	-0.46213	-0.2585
NOP56	0.556645	0.641
UNC5B	-0.736597	-0.2058
SULF1	-0.38483	-0.5539
RANBP1	0.319498	0.3488
CREM	-0.368681	-0.3131
C5orf38	0.647362	-0.3769
KCNK2	0.332741	-0.1926
MMP11	0.809988	-0.1875
NUSAP1	0.960313	0.4011
FRG1HP	-0.411201	-0.425
MEX3B	1.16219	0.1407
ZNF133	0.731188	-0.3406
PPP1R3B	-0.365069	-0.1558
DUSP16	-0.364254	-0.2732
NREP	-0.469653	-0.5797
TAPBPL	0.389301	-0.2212
TRIM6	0.364996	0.0284
RRS1	0.330161	-0.2091
SLC16A5	-0.433603	-0.294
SLC20A1	1.03008	-0.5596
TAF11	0.329958	-0.3745
CCNB2	0.513796	0.4548
ETS2	-0.744669	-0.2068
CNOT4	0.613845	0.0415
RNMTL1	0.593747	-0.0052
AIFM2	-0.320512	-0.1081
DEPDC1B	1.04871	-0.0066
BIRC5	0.452816	0.594
F3	-1.00352	-0.7205
F2RL2	-0.633045	-0.1972
LRRC16A	-0.319817	-0.2827
EPOR	-0.479157	-0.3875
MVK	-0.383646	-0.1665
CABYR	0.640175	-0.0131
WDR62	0.58968	0.0236
BGN	-0.421178	-0.4549
FANCD2	-0.474802	0.0714
SECISBP2	-0.342485	-0.1679
TMEM173	-0.434996	-0.2749
UBC	0.372777	0.4962
HMGN2	0.348592	0.1305
LIMD1	-0.364711	-0.1674
HIST2H2BC	1.99329	0.2957
ZNF354A	0.524856	-0.5165
SDC2	-0.588337	-0.19
C6orf62	-0.307466	-0.3819
AKAP8	0.39107	0.2366
LAGE3	0.42503	0.0256
CDKN2D	0.900096	0.031
LHFPL2	0.393041	-0.0044
CENPF	1.14595	0.2663
TDP1	0.30539	0.0128
C22orf29	0.85258	-0.5716
CEP89	0.646986	0.1721
ARL6IP1	0.770706	0.5002
RFC5	0.375959	0.043
WDR89	-0.525167	-0.2814
CKS2	0.48257	-0.269
FAM122A	-0.368216	-0.4689
APOD	0.651443	-0.137
CCDC109B	0.3308	0.0644
SMPD2	-0.486275	-0.2154
MTG2	-0.406282	-0.0349
ZNF12	-0.529404	-0.4068
BBC3	0.593479	-0.3819
CDCA5	0.469708	0.1587
SLC35F5	-0.370206	-0.3044
MATN2	0.324111	-0.0792
NCR3LG1	-0.640647	-0.0679
HSCB	0.351628	-0.1051
PRDX6	-0.2793	0.3736
STIL	-0.632644	-0.0956
TBC1D19	-0.394416	-0.1399
CCT6P1	0.563215	-0.149
PIGA	0.4996	-0.1332
PER1	-0.558916	-0.0352
H3F3B	0.262457	-0.1393
DDX11	0.438308	-0.0564
UBIAD1	0.306234	-0.1474
PNP	0.58965	0.4601
CYSTM1	-0.355432	-0.294
DACT3	0.839713	0.1184
ID3	-0.544695	-0.7293
COL6A3	-0.399126	-0.5545
OAF	-0.33219	-0.3852
SPRY4	-2.47691	-0.3073
ISCA2	0.346674	-0.395
TUBA1C	0.413522	0.6345
SETDB2	0.433957	-0.5363
RCBTB1	-0.334428	-0.2958
GGT5	-0.35254	-0.1021
ARHGEF28	-0.401498	-0.0011
MT1X	0.62644	0.1846
TEAD4	0.350682	0.0057
KIF18B	1.02232	-0.0861
CDC42EP5	-0.48554	-0.2455
SLC25A25	-0.901351	0.2587
ZNF823	1.25046	-0.2863
GPT2	-0.841842	-0.1167
RARG	0.349438	-0.061
NCRNA00161	0.80178	-0.1189
YARS2	-0.371257	-0.2055
LAMA3	0.400289	-0.2519
PSG2	0.484196	-0.139
SRSF6	-0.410877	-0.2767
ZNF394	0.313016	-0.0131
ADM	0.848744	-0.7247
HADH	0.345443	-0.1029
TRBC2	0.524892	-0.1683
ZNF189	-0.630734	-0.459
UCK2	0.397963	0.0021
SDC4	0.34133	0.2854
DDX39A	0.419481	0.5051
NAT9	-0.324443	-0.3522
PTMAP5	0.653228	0.3108
CFD	0.523423	-0.2627
MAP1A	-0.268327	-0.4583
ODC1	0.263406	-0.2192
PPP1R14C	-0.561553	-0.1933
PDGFRB	-0.421341	-0.3439
RFC2	0.361787	0.118
KIAA0040	-1.07529	-0.1298
TRIB1	-0.569242	-0.1453
POLR3K	0.37119	-0.0205
BET1L	-0.285115	-0.3474
PSEN2	-0.504863	-0.0801
C1R	0.327255	-0.2934
ARID3A	0.469365	-0.3217
AEN	-0.63388	-0.4491
MGAT5	-0.660376	-0.2779
TRIM13	-0.350204	-0.5046
PEX11B	-0.272855	-0.294
ST7	0.275153	-0.0746
GRB10	-0.506551	-0.1425
FBXL18	-0.411692	-0.2256
PXMP4	0.306192	-0.0329
ARHGAP19	-0.356667	-0.2179
SLC8B1	-0.477272	-0.123
SSH3	-0.410504	-0.1671
SLC7A6OS	0.349366	-0.0439
IRF2BP2	-0.732561	-0.5263
ANKRD34A	0.531561	-0.3891
H2AFZ	0.360187	0.5834
TADA2A	-0.660107	-0.3029
ACKR4	-0.349175	-0.2559
CHAC2	0.474228	-0.1189
DNAJB2	-0.347888	-0.2014
PRELP	0.37485	-0.215
ZNF621	-0.327127	-0.2962
SQSTM1	0.552912	-0.5834
THUMPD2	0.620431	-0.2456
TTF2	-0.368101	-0.205
KRT7	0.330519	-0.0878
SERPINB9	0.706886	0.2042
PLAGL1	-0.326124	-0.4322
CTSC	0.256892	-0.2754
TRIB2	-0.874342	-0.3514
POLE3	0.282602	0.0596
DPM3	-0.506913	-0.2424
MKI67	0.811116	0.2427
BTG1	0.313338	-0.2264
DHCR7	-0.411482	-0.2515
MT1M	0.480857	0.0473
RBM3	0.416282	-0.0267
MMP10	0.499322	-0.2823
PRKAR1A	-0.286918	-0.2805
CD274	-1.34622	-0.2794
CCNB1	0.77393	0.3949
ZBTB17	0.413144	-0.0161
RNF168	-0.449354	-0.0216
TOE1	-0.599098	-0.1845
P4HA1	-0.303617	-0.2178
ZNF785	0.471632	-0.5426
P2RX5	0.475312	-0.1849
DGKI	-0.428455	-0.4984
ZNF174	-0.342161	-0.2291
APBB1IP	-0.538537	-0.1424
PEG10	1.12527	0.0666
HOXC11	-0.64813	-0.4308
KIF23	0.946357	0.1053
CEP131	0.469464	-0.1523
KRCC1	-0.381757	-0.5502
LACTB	-0.328678	-0.5522
TROAP	1.11877	0.2446
FOLR3	0.622998	-0.1291
UBR7	0.315601	-0.0853
ZBTB14	-0.337638	-0.1
ADIPOR2	-0.595769	-0.2703
ATP6V1A	0.36812	-0.2415
ZFP64	-0.281479	-0.0135
ETV4	-0.400585	-0.0687
TPX2	0.36535	0.4707
CXXC5	0.684445	-0.5374
BCL6	-0.490982	-0.253
RPP40	0.370575	-0.2718
PRIM1	-0.632956	0.0205
SLC35E2	-0.3012	-0.2417
ALKBH7	-0.369397	-0.1095
DCBLD2	-0.329243	-0.3245
PLCD1	1.02854	-0.0459
EMX2	0.483025	-0.219
NGDN	-0.384254	-0.2932
OGT	-0.314673	-0.5958
CTHRC1	0.317504	-0.6014
EML2	-0.476324	-0.2483
MGARP	-0.318751	-0.1691
ENPP2	-0.282778	-0.0891
SENP5	-0.300095	-0.5089
SRSF3	0.599224	0.3964
LAMB3	-0.494719	-0.0621
PRR5L	0.408381	-0.3351
ZHX2	-0.64508	-0.2336
NBR1	-0.410193	-0.2446
RBM15	-0.901909	-0.2265
HSPA2	1.37585	0.6192
RGCC	0.724353	-0.533
CRY2	1.064	-0.2322
BEX1	0.363313	-0.2633
RAC3	0.77135	-0.0258
NUF2	1.10273	0.1856
PRR11	0.384543	0.37
LMO7	-0.314175	-0.7127
PSAT1	-0.270931	0.2656
NUPR1	-0.525176	-0.614
CMTM7	-0.356885	0.1832
LOXL2	-0.457975	-0.2445
CTPS2	0.319293	-0.0664
FEM1A	-0.54087	-0.1024
MRPL48	0.260932	-0.1016
ZNF469	-1.19504	-0.2534
DGKA	-0.306948	-0.1274
TUBA1B	0.327543	0.7469
CALHM2	-0.34633	-0.4201
FAM160A2	0.314661	-0.2058
USPL1	1.13216	-0.3362
GBA	-0.504771	-0.094
KIF4A	0.659814	0.3786
ORC2	-0.342985	0.0959
PPFIBP1	-0.250649	-0.3438
IQGAP3	0.472824	-0.0373
AARD	0.488578	0.0504
CTSK	0.260593	-0.6102
THOC1	0.641991	-0.1374
TACC3	0.49544	0.2371
NSMCE4A	0.291977	-0.1752
STAT1	-0.263269	-0.5545
SIGMAR1	0.282158	-0.1546
DLGAP5	1.17096	0.3221
ALYREF	0.390829	0.0553
MRTO4	0.311206	0.2599
CDCA2	1.11427	0.1744
SOX12	0.82964	-0.133
AP3M2	0.35099	-0.3894
DENND1A	-0.566115	0.0623
MAT2A	0.517056	-0.5126
HN1	0.311915	0.6533
MORN2	-0.492509	-0.1988
RFLNB	-0.353836	-0.1723
PPARA	-0.285198	-0.2353
RBBP9	0.282403	-0.2051
C20orf100	-0.347702	0.0331
NFKBIL1	-0.506895	-0.2267
IMPDH2	0.251045	0.069
SLC25A28	-0.469498	-0.3352
SLC4A4	-0.619402	-0.1224
TAF3	0.914872	0.2158
ANLN	1.14548	0.525
NMB	0.533028	-0.0179
GREM1	-0.273713	-0.767
ZFP30	1.03065	-0.1658
USP28	-0.282023	0.1659
SNAP23	-0.355074	-0.3814
FAM72B	-0.393427	-0.1544
HRCT1	0.611553	-0.2487
GSN	-0.285528	-0.3685
ZNF426	-0.27169	-0.1892
BRI3BP	-0.337628	-0.1539
SOX4	0.320263	-0.4038
SLC26A6	0.597737	-0.0266
NIPAL3	-0.28631	-0.1776
MAPK13	-0.383722	-0.0464
FAM162A	0.465438	-0.3445
IDI1	-0.308523	0.0407
BCAS4	-0.267183	-0.0095
SOCS2	-0.82593	-0.4262
BTBD19	0.598901	-0.2468
CSTF2	0.268029	0.0025
UBE2T	-0.33517	0.0742
KAT2A	0.302121	-0.1121
FADS2	-0.271236	-0.0987
UBXN11	0.416639	0.0669
UGCG	0.379561	-0.5933
DCAF6	-0.258827	-0.2854
JRKL	0.531262	-0.5122
SERPING1	0.305448	-0.348
TIMM10	0.291862	0.1655
SLC26A2	-0.408012	-0.4092
KPNA2	0.725669	0.5799
HJURP	-1.1746	-0.3593
KIFC1	0.440953	-0.0251
TNKS1BP1	-0.288142	-0.3432
PRKRIP1	0.394525	-0.2088
CPTP	-0.450887	-0.2241
RBM4B	-0.258597	-0.2979
AURKB	0.488558	-0.1206
TMSB4X	-0.308932	-0.1453
KLF5	-0.684509	-0.1973
C3orf52	-0.638537	-0.2995
CSAD	0.426039	-0.4897
RASSF2	-0.570102	-0.1905
AJUBA	-0.239748	-0.1225
IQCE	-0.307835	-0.0186
TSPAN9	-0.539903	-0.1377
SAPCD2	0.799303	0.0482
L1CAM	-0.318052	-0.0136
KIF20B	1.09237	0.3379
PLPP1	0.316576	-0.0876
TMEM87B	-0.314152	-0.3203
MIS18A	0.38207	-0.0639
RPA1	0.238549	0.1807
CSDC2	-0.377856	-0.1433
DZIP1	-0.389002	-0.3842
ANKRD10	0.518824	-0.5045
PYROXD2	0.410284	-0.1197
SEMA4B	0.526547	-0.1127
ZNF140	-0.529434	-0.3702
LYRM1	0.259841	-0.1376
RGS3	-0.838908	-0.5499
MCEE	-0.326217	-0.2863
FAM206A	-0.300267	-0.2682
FAM104A	0.276176	0.2895
CLK1	0.702061	-0.0238
CAP2	-0.32062	-0.3169
FBXO5	-1.79208	-0.637
SGO2	0.74726	-0.1352
ZNF286A	0.609171	-0.1632
CENPT	0.336673	-0.2858
SNIP1	-0.556752	-0.2574
USP39	0.310532	-0.0158
PHF19	0.37196	0.2477
ATP6V0E2	0.626033	0.0346
TMEM97	0.29631	0.1644
FAM167A	-0.755861	-0.199
SF3A3	0.22582	0.1464
HMGB2	-0.534488	-0.4745
INPP5K	-0.397659	-0.24
NDUFAF1	-0.284707	-0.088
DOCK1	-0.249274	-0.2661
C1orf52	0.251499	-0.5687
EXTL3	-0.46747	-0.1364
BRD3	0.274998	-0.4594
MTHFD1	0.258433	0.1378
TMEM41B	-0.299458	-0.4534
SDHAP1	0.722292	-0.0387
DHFR	0.346091	0.1556
P2RX4	-0.409268	-0.1151
THBS1	-0.530718	-0.7741
PPIAP16	-1.13515	0.003
TRAPPC6A	-0.472051	-0.2135
FAM134C	-0.282651	-0.1019
PSPH	-1.11699	-0.4196
RNF41	-0.713465	-0.4352
HAUS8	0.593684	0.3198
ARL10	-0.269043	-0.2376
TAPBP	-0.257146	-0.2792
TMEM44	-0.276679	-0.4752
CSTF2T	0.279427	-0.2095
CEP97	0.786339	-0.1143
PLPP4	0.265629	-0.3191
FTH1	0.31012	-0.3628
SHROOM3	-0.707055	-0.3572
OXSR1	-0.226836	-0.1964
B3GNT2	-0.305251	-0.3524
IRX1	1.11704	-0.2368
CSRP2	-0.388363	-0.3284
THOC6	0.362585	-0.1457
KRT34	-0.309302	-0.2329
ZNF75D	-0.599337	-0.3094
COX14	-0.528216	-0.5244
ARHGAP24	-0.402092	-0.3542
GOLPH3L	-0.346212	-0.1593
MMD	0.271673	-0.1405
ZNF260	-0.53543	-0.3829
MNT	-1.28054	-0.1816
RASD1	5.46079	0.9143
TMEM126B	-0.261782	-0.4749
TGIF2	0.537633	-0.3047
FSTL3	0.267639	-0.2256
MYO1D	-0.406059	-0.2335
CCDC137	0.305551	-0.0417
NBPF19	0.435223	-0.0325
ITGA3	-0.310337	-0.0687
MYLIP	1.24043	-0.3302
IL32	-0.455669	-0.1809
ZNF48	1.10729	0.0795
SNX33	-0.288861	-0.2074
ZFC3H1	0.735538	-0.6891
C1RL	0.258139	-0.32
TSPAN31	-0.410133	-0.331
PYCR1	-0.384308	-0.0201
TNIK	-0.359744	-0.138
SKA1	-0.761781	-0.01
APOBEC3B	0.371708	0.0292
FOXO3	-0.35654	-0.1769
TBC1D2B	-0.429793	-0.2824
ABCC3	-0.307313	-0.4436
BHMT2	-0.379181	-0.3874
HYLS1	-0.838259	-0.5162
CASP2	0.651611	0.0218
ADAMTS12	-0.641749	-0.1735
RAP1BL	-0.394148	-0.1389
HPCAL1	-0.298227	-0.1122
MAGED1	-0.238299	-0.3087
BEX4	-0.500693	-0.4086
MAGOH	0.32968	-0.3065
INCENP	0.573634	0.1615
CWC25	0.280261	-0.1765
CRABP2	-0.390856	-0.0833
CLDN11	0.447948	-0.39
ARL4C	0.460118	-0.3106
IGF2BP2	-0.421373	-0.152
ORAI3	0.64212	-0.1943
KCTD7	0.663857	-0.325
BNIP3P	1.11189	0.0949
CAV1	-0.211426	-0.4744
RANP1	0.376737	0.3139
GNG11	-0.399465	-0.5052
MAGI1	-0.283354	-0.1027
SLC35E4	1.24156	0.3199
LRRC15	0.623024	-0.0147
CAMK2N1	0.32986	-0.2014
RAB3D	-0.309665	-0.1077
DZIP1L	0.551368	-0.192
INPP5E	0.970037	-0.0407
SCN8A	-0.302604	-0.3005
UBBP4	0.680831	0.2229
FOXM1	0.31914	-0.0071
SETD1B	1.45651	-0.3381
METTL1	-0.45535	-0.1963
MID1	0.301264	-0.1159
MRPS28	0.256567	-0.1491
LIN9	0.58697	0.0148
LARGE	-0.602853	-0.0657
SDHAF2	0.266076	-0.0088
ENPP1	-0.35202	0.1146
KAT2B	-0.366589	0.1095
ASS1	-0.261696	-0.4063
FAM64A	1.32641	0.7309
ZNF197	0.566633	-0.2387
TPRKB	0.259552	-0.0523
ELK3	-0.555512	-0.1423
RPL41P2	0.410685	0.0088
LRSAM1	-0.368337	-0.065
ZWINT	0.352171	0.2821
CASD1	-0.631961	-0.2091
TMEM55A	-0.278409	-0.2672
NUBP1	0.230987	0.0654
UBE2S	0.976783	0.4355
UBAC1	0.237922	-0.2204
EXOSC8	0.35707	-0.0906
DTNBP1	0.265362	-0.1664
OIP5	0.345462	0.1865
ZNF264	-0.38294	0.0358
EBPL	0.448842	-0.0849
CLIP2	-0.302469	-0.0345
CCL2	-1.46992	-0.4347
LPXN	-0.278117	0.005
NCAPD3	-0.324886	-0.022
SENP7	-0.569106	-0.271
MCL1	-1.03436	-0.7535
POLE2	0.364776	-0.1017
STMN3	-0.328119	-0.0067
CDCA8	0.495658	0.401
CDC7	0.73973	-0.1729
ASPM	1.1182	-0.1452
ZNF274	-0.615341	-0.176
ITGB3	-0.600179	-0.0986
TFCP2	-0.362223	-0.107
ATP8B1	-0.339929	-0.4811
TMX2	0.221541	0.2123
KLHDC8B	-0.265746	-0.2816
LZTS2	0.528243	-0.2924
ZNHIT3	0.258111	-0.1514
MARVELD1	-0.212516	-0.2396
FMNL3	-0.272535	-0.0401
PHLPP2	-0.523649	-0.1414
SCG5	-0.273849	-0.4387
SLC16A4	-0.410763	-0.478
CDC25A	0.320429	-0.029
COIL	-0.538022	-0.3806
C14orf132	0.733614	-0.3986
PARP3	-0.256855	-0.1789
ZNF217	0.488087	-0.7146
RAP2C	-0.323153	-0.275
PUS7	-0.251236	-0.0934
PDE4A	-0.287966	-0.3753
CCT5	0.200642	0.5396
FUS	0.236648	0.5886
SUV39H1	0.341507	-0.1694
B3GLCT	-0.338184	-0.0224
SAP30	-0.316234	-0.1003
SLC16A2	0.209171	-0.3271
DIO2	0.32989	-0.4281
ORC6	0.409939	-0.1924
SRSF10	-0.398128	-0.4171
NFATC2IP	0.249541	-0.4701
FAM53B	-0.420691	-0.1776
ZNF335	-0.450912	-0.1002
PLPPR4	-0.354495	-0.0272
S100A13	-0.407454	-0.4627
ZSCAN18	-0.526246	-0.2531
PROSER1	0.270709	0.0085
GJA1	-0.30437	-0.5471
POLH	0.563084	0.099
TFAP2C	-0.870239	-0.6758
ZBTB24	0.639707	-0.3427
TRAF4	-0.56491	-0.4694
PRMT2	-0.391272	-0.3978
ARMCX3	-0.262057	-0.6536
ZNF134	-0.635706	-0.1519
SERPINE1	-0.417076	-0.7338
NDC80	0.594868	-0.1399
MGME1	0.344429	-0.3425
MCM4	0.242571	0.1858
DRAM1	-0.207348	-0.525
C5orf51	-0.398331	-0.3319
PLK1	0.582711	0.3614
ZNF655	-0.488097	-0.5502
GAS7	0.272784	-0.0832
ADM2	-1.5913	-0.34
ANTXR1	-0.232447	-0.5448
AP5S1	-0.392608	-0.2217
ZFAND2A	0.50458	-0.1128
SGIP1	-0.685468	-0.3865
CCDC8	-0.31716	-0.141
LOXL4	-0.381514	-0.1184
MTPAP	0.55211	-0.3657
ASXL1	-0.42151	-0.2074
P2RY11	0.654363	-0.0741
RNF44	-0.318151	-0.0731
ZBTB7B	-0.277022	-0.1656
MUM1	-0.374663	-0.2836
C2CD2	-0.449462	-0.2607
RRP15	0.292306	-0.1902
ZNF584	-0.249414	-0.3159
HOXA9	1.3929	0.5186
DKK1	0.458439	-0.7754
FHL2	-0.707212	-0.7504
HS1BP3	0.510652	-0.2518
TRIM27	-0.249802	-0.4096
EIF4ENIF1	0.473253	-0.063
TBC1D17	-0.293621	-0.228
TTK	0.851083	0.0373
CENPJ	0.575275	-0.376
WNK4	-0.446955	-0.2088
KLF11	-1.00531	-0.1609
SRRM1	0.499271	0.4025
NCAPG	0.903066	0.1337
EHD3	-0.265206	-0.2345
ISYNA1	-0.387882	0.0546
NNT	-0.210202	-0.1369
ZDHHC16	-0.381721	0.0086
TOLLIP	0.397438	-0.089
CALCOCO1	0.336481	-0.4508
MTCL1	-0.433325	-0.406
USP21	0.785751	-0.0798
KIF15	0.955522	0.0493
CNN3	-0.29531	-0.4463
TWNK	0.299063	-0.0969
ZNF518B	-0.781477	-0.5201
NOLC1	0.196968	0.3397
DALRD3	0.250588	-0.1271
MTX2	-0.263113	-0.3395
TWF1P1	0.451047	-0.1699
GOLGA8A	0.695003	-0.4499
RAB6A	-0.225651	-0.2406
MID1IP1	-0.267291	-0.091
PRMT5	0.221422	0.001
SNAP47	-0.470074	-0.1558
SLC38A6	-0.261107	-0.2468
NCAPH	-0.335363	-0.002
MRPL22	0.235696	-0.0696
HPRT1	0.332558	0.0905
COLEC12	0.238199	-0.215
SHISA4	0.37012	0.0328
BCL2L12	1.02047	0.7082
BIVM	-0.46989	-0.3605
BET1	-0.289533	-0.4038
WBP4	0.600583	-0.3648
CAAP1	-0.292092	-0.1692
SLC25A19	0.292826	-0.0794
STX8	-0.246142	-0.0684
SH2D4A	-0.393657	-0.0453
MLKL	-0.657097	-0.3432
DMAP1	0.307216	-0.1182
PNMA2	-0.699091	-0.4098
GPATCH3	0.266285	-0.072
SLIT2	-0.779734	-0.2251
PIDD1	0.705898	-0.0818
ARFGEF2	-0.272182	-0.2299
BASP1	0.191177	-0.2938
TCEAL8	-0.429768	-0.5394
SPATA5	0.354947	0.0327
NUDT18	-0.355201	-0.2248
ARC	6.6436	0.6871
SOCS1	0.527277	-0.5037
CA12	0.462684	-0.0879
RBMX	0.238953	0.1274
TRIP13	0.324637	0.2571
CKS1B	0.479952	0.5101
CKAP2	0.980823	0.2718
KIF22	0.629046	0.1226
APOO	0.279321	-0.066
EPC2	0.352744	-0.2074
ARID5B	0.293564	-0.7589
IFITM1	0.259507	-0.0607
ZNF703	0.33636	-0.0686
GRIK2	-0.292634	-0.2527
UNC50	-0.207725	-0.4638
YEATS4	-0.377562	-0.241
GMNN	0.412749	-0.0051
HMGA2	-0.969035	-0.6701
EZR	0.220657	0.5794
SPC24	0.355466	-0.127
SIPA1L2	-0.379028	-0.0489
SNRPEP4	1.01241	0.1266
VMP1	-0.77152	-0.9063
SLC33A1	-0.501014	-0.3542
SRRT	0.654402	0.4368
CROCCP2	0.51013	-0.2972
PACSIN3	0.330864	-0.1781
ZBTB8OS	-0.292566	-0.2626
UFSP2	-0.312361	-0.3887
FLRT2	-0.377627	-0.2189
PAQR7	-0.23091	-0.2405
MYOF	-0.201286	-0.5967
KLHL36	-0.239354	-0.2607
NAA60	0.343412	-0.3778
AARS2	-0.343548	-0.1908
MSN	0.202834	0.0934
IGFBP5	-0.361485	-0.4168
CXorf40A	-0.2258	-0.0942
ATP6V1C1	-0.270918	-0.503
MRVI1	-0.591835	-0.6001
TUBB	0.270684	0.6215
ARHGAP31	-0.249574	-0.0042
RCC2	0.411362	0.0336
TULP4	-0.400508	-0.2687
BBS9	-0.623852	-0.0127
MRPS6	0.514942	-0.5112
LARP6	-0.243809	-0.2856
PDE4DIP	-0.192727	-0.1969
DAAM2	-0.522562	-0.3331
KLF13	-0.444827	-0.3083
SP140L	0.245816	-0.0227
ARHGEF2	-0.220805	-0.2685
CYTOR	-0.445487	-0.5225
METTL10	0.39041	-0.2018
KIF11	0.899231	0.3714
ETV3	0.334146	0.082
FAM214B	-0.26143	-0.2547
FAM210A	-0.263958	-0.2254
PRNP	0.293632	0.2324
POLE	0.385675	0.031
GPR137B	0.582043	-0.3518
TRIM47	1.01939	-0.272
CD302	0.560242	-0.1312
SALL1	0.771869	-0.229
PKN3	0.443474	-0.1064
GALNT7	-0.360056	-0.0275
COPS3	0.207202	-0.0065
ZCCHC3	0.244041	-0.0481
UBE2G2	0.19653	-0.0422
BAHD1	0.368644	-0.2365
JADE1	-0.423028	-0.1271
PLAUR	0.284778	0.2183
PID1	0.298737	-0.2423
L3MBTL3	0.645097	-0.329
ELL	0.287948	-0.0586
MAPRE1	0.194816	0.1702
IKBKE	-0.314303	-0.1295
ELOVL4	0.568004	-0.2485
POLD3	-0.461461	-0.057
NID2	-0.297922	-0.1548
MRPL46	0.23638	-0.255
ASCC1	-0.209991	-0.0107
N4BP1	0.277048	-0.2471
KNSTRN	0.472906	0.0635
GPR161	-0.241582	-0.1415
P3H2	-0.412528	-0.123
LRRC32	0.284386	-0.2426
CLP1	0.39234	-0.1003
RAN	0.192948	0.4808
FZD4	-0.243735	-0.2568
MLLT11	-0.268177	-0.2486
PPP1R14BP3	0.748471	0.1536
MSRB2	-0.238617	-0.4241
KCTD20	-0.540488	-0.4823
TMPO	0.464364	0.0418
MRPL34	0.47076	-0.1377
DLX2	0.469656	0.3739
AHDC1	1.45518	-0.0521
YDJC	-0.322606	-0.1763
OAT	-0.301906	-0.0788
TANC1	-0.526111	-0.0726
FBXO6	-0.504873	0.0685
XBP1	-0.697853	-0.5282
HMMR	0.815996	0.3724
RAB38	0.273616	-0.1216
FERMT1	0.275477	-0.1691
AP5M1	-0.306194	-0.3141
CCDC34	0.57249	0.2303
DBF4	0.791357	0.1139
GREM2	-0.375798	-0.4475
RACGAP1	0.318179	0.346
ISCA1	0.249414	-0.1376
TMEM106A	-0.403583	-0.0523
CTSF	0.489167	-0.2847
NSUN5P1	-0.284718	-0.2287
SLIT3	0.26576	-0.2186
RERE	-0.315143	-0.4254
RUVBL1	-0.264778	-0.0258
SRRD	0.216059	-0.1934
GTF2A1	0.368894	-0.3084
RPL22L1	-0.459163	-0.0277
2003-03-01	0.284753	0.1165
FBLIM1	-0.418956	-0.4258
ANGEL2	-0.270658	-0.348
RAE1	0.236253	-0.0494
MKNK2	1.25421	0.3155
TMEM199	0.225177	0.0236
SLC25A30	0.419921	0.0528
SEC23A	-0.264895	-0.1116
RAB2B	-0.324421	-0.0328
NPRL3	0.270901	0.2295
RAB35	0.218319	0.1732
SLC12A6	-0.284943	0.0278
MTHFR	0.493495	-0.3249
DNMT1	-0.249611	0.1929
IGF2R	-0.238412	-0.1108
ERCC6L	0.769142	-0.14
GPS2	0.255791	-0.105
GPC6	-0.311847	-0.2256
C1orf216	-0.302293	-0.2404
STAMBPL1	-0.285984	-0.3865
COX6A1P2	1.06082	-0.0107
ACAT2	-0.291716	-0.0786
BRF2	-0.322515	-0.3044
FAM133B	0.475908	-0.0709
TOP2A	1.13984	0.5246
MAD2L1	0.590333	0.4216
SNAPIN	0.221328	-0.2615
FTL	0.284165	-0.5111
CDKN2C	0.2752	-0.1426
RGS10	-0.382068	-0.055
SRFBP1	0.454658	-0.1389
PARG	0.261342	-0.153
SMC4	0.853279	0.2817
SNX5	0.255788	0.1178
BUB1B	0.736992	0.2181
SERTAD1	0.916353	0.7168
ZNF526	-0.993196	-0.1905
RMND1	0.422676	-0.0712
FAM118B	-0.218954	-0.323
DNASE1L1	-0.436216	-0.1017
SLC35D2	-0.408315	0.0156
XIAP	-0.740035	-0.4879
USP46	-0.24541	-0.3116
GUCD1	0.206154	-0.1804
ABHD5	0.379732	0.0618
TRAF2	0.480138	0.0116
PILRB	0.388802	-0.1009
METTL3	-0.290795	-0.3492
FITM2	0.214617	-0.0542
IRS2	-0.471237	-0.3129
ZNF92	0.441154	0.0867
CYP51A1	0.291566	0.0399
HIST2H2BE	1.24599	-0.1131
ZNF740	-0.277375	-0.2604
C1orf27	0.475813	-0.3157
KDM6A	0.254175	-0.1943
C1orf112	-0.315037	0.0904
TNS3	-0.198913	-0.2172
DYNC1I2P1	-0.395147	0.0251
EMILIN2	-0.320497	-0.1524
MYO19	-0.336976	-0.1791
TMEM263	-0.296968	-0.6027
REEP3	-0.280025	-0.087
SLC2A1	-0.303345	-0.1972
HOXA5	2.93091	0.2053
PTPRM	-0.226727	-0.205
PPP1R15B	-1.50384	-0.3899
FN3KRP	0.237503	0.2434
S100A4	-0.33151	-0.2798
NOL9	0.206349	0.0651
CSRP1	0.191965	-0.1041
CDC20	0.6084	0.4965
DECR2	0.702213	-0.1718
FN1	-0.204739	-0.7487
RAB9A	-0.202031	-0.5363
LYPD1	0.302821	0.1054
ATG7	-0.256341	0.0216
DDX39B	0.185516	-0.414
THEM6	0.360155	0.0314
RIOX1	0.3085	-0.3489
DDX19B	0.271086	-0.0749
CITED2	-0.802379	-0.8811
BBS10	-0.336067	-0.1828
PLP2	0.211057	0.0623
ZCCHC9	-0.216371	-0.5591
CKAP2L	0.830964	-0.1332
HSPB8	0.323503	-0.1047
MTHFS	-0.646177	0.0265
YBEY	-0.285526	-0.0729
DCAF12	0.271589	0.1446
GBP2	0.311822	-0.0384
CD248	-0.285852	-0.2034
CCNA2	0.57979	0.0263
NOP58	0.522824	0.0406
NSUN4	-0.198867	-0.0196
SUCLG1	0.186953	-0.0501
ZNF511	-0.269706	0.0933
SLC30A5	-0.276262	-0.2134
CENPN	0.266959	0.2402
SLC39A9	-0.476379	-0.1643
RANGRF	-0.291605	-0.27
BCL10	-0.582405	-0.609
SLC35E2B	-0.463468	-0.1906
RUNDC1	-0.270766	-0.2108
NCAPD2	0.230206	0.1689
EIF1	-0.303082	-0.5683
ECE1	-0.22576	-0.0812
CYP2U1	0.212201	-0.2045
TMEM135	-0.389317	-0.2953
TIMM8A	0.251058	-0.1942
SREBF2	-0.217996	-0.1382
CCDC149	-0.586297	-0.1592
MIPEP	0.2158	-0.0562
PIAS3	-0.232092	-0.2362
ME1	0.369299	-0.088
SUOX	0.239934	-0.2349
STEAP1B	-0.568085	-0.0231
BTBD7	-0.239053	-0.2819
CALD1	-0.362609	-0.7932
MOCS1	0.217425	-0.1554
SLC38A1	-0.456184	-0.5019
SV2A	-0.490921	-0.2219
PELI3	0.707062	-0.244
PMS2	0.354141	0.0254
DLST	0.187566	-0.0773
DONSON	0.265728	-0.121
NXT1	0.329666	0.342
RELL2	-0.3257	-0.2338
HELQ	0.703634	-0.4353
FRMD6	-0.403202	-0.6564
IGIP	-0.38587	-0.3587
NCL	0.334256	0.4513
PLAT	-0.45562	0.1118
ANKRD13A	-0.220758	-0.4807
IL27RA	-0.26549	-0.0591
ZFYVE26	-0.230387	-0.1637
LRP10	-0.300925	-0.3028
KLHL15	0.696538	-0.0318
RNF113A	-0.478181	-0.4236
PXMP2	0.251399	0.1969
KCTD15	-0.884384	-0.0439
TSKU	0.336081	-0.1155
ELOF1	0.453115	0.4047
OSTF1	-0.233133	-0.3302
FUOM	-0.296156	-0.134
ZNF841	0.588442	-0.2532
NCKIPSD	-0.263349	-0.2364
LRRN4CL	0.470265	-0.3165
PRICKLE2	-0.744902	-0.1074
ZNF41	0.604783	-0.2601
MID2	-0.247895	-0.1173
PNKD	-0.28019	-0.0461
STX7	-0.259489	-0.3689
SSH2	-0.319121	0.045
DAB2IP	-0.275148	-0.1635
RNF149	0.311823	-0.2121
SERPINF1	0.271639	-0.1003
LAMA4	-0.193196	-0.377
KAT8	0.210348	-0.1713
MAVS	-0.384451	-0.4445
NFE2L1	-0.518526	-0.3281
FUT4	-0.547406	-0.3124
BRAP	0.282028	-0.017
ADCY9	-0.432566	-0.2146
DCAF4	-0.253757	-0.2107
ATAD2	0.537795	0.125
MAGEH1	-0.248568	-0.2923
FCRLA	0.265876	-0.1562
GALC	0.345116	0.0303
COQ10A	0.479043	-0.0484
BUB3	0.18936	0.1822
ATG14	0.363536	-0.2231
NAV2	0.442053	-0.1051
FABP5	0.251825	0.1812
GLCE	-0.271989	-0.1174
SNRNP48	0.77613	-0.1976
DKC1	0.181357	-0.0141
CASP4	-0.358282	-0.3827
C12orf43	0.213513	-0.0078
CRY1	0.534972	-0.2651
ZBTB40	-0.19585	-0.1562
GPCPD1	0.323383	-0.4064
NRM	0.464701	0.2226
TECPR2	-0.318835	-0.1244
SERINC2	-0.275794	-0.0941
CEP57L1	0.37878	-0.1202
CEP192	0.681712	-0.1074
CEP164	0.225419	0.1968
ARSK	0.408394	-0.1062
TRAP1	0.238112	0.0405
CCNG2	-0.247499	-0.6077
POMGNT2	-0.457496	-0.1092
CDC42BPA	-0.404163	-0.4762
CREBZF	-0.297314	-0.5755
SERTAD4	0.77516	-0.2337
ABHD15	-0.240232	-0.0973
COMMD10	-0.242709	-0.1035
RNF139	0.286851	-0.1381
VDAC3	0.184107	-0.0308
ZNF155	-0.35369	-0.2339
MRPL44	0.196539	-0.3588
ERF	1.14677	-0.3333
SEC31A	-0.188209	-0.0728
RSAD1	0.193372	-0.2671
NAT1	0.281527	-0.2617
DYRK1B	-0.298112	-0.2428
APEX1	0.173127	-0.2851
TMEM119	0.454376	-0.3489
NSUN5	0.254615	0.015
PIGBOS1	-0.314679	-0.5443
TMEM150A	0.346616	-0.3188
TERF1	-0.280923	-0.0364
HAUS3	0.66526	-0.3712
NRF1	-0.502882	-0.1292
GFM2	0.239391	-0.3113
TSC22D1	-0.500749	-0.3803
PHLDA1	-1.16219	-0.8034
UHRF1BP1	-1.02251	-0.126
BTN3A1	-0.491493	-0.2404
MEX3C	0.233945	-0.0179
NTHL1	0.382432	0.0355
SMG9	-0.632444	-0.177
NUDC	0.184819	0.301
CDK1	0.785948	0.2374
BDNF	-0.944872	-0.7416
DSE	-0.203329	-0.2811
LINC00960	-0.515652	-0.127
TMEM120B	-0.42273	-0.124
CAMKK1	1.08795	-0.1536
LSM11	-0.726307	-0.2383
EEF1AKMT4	-0.526126	0.0254
MOCS3	-0.601728	-0.3542
KCTD2	0.490687	-0.0987
GTF2H1	-0.238625	-0.3382
HIST3H2A	2.65336	0.8297
PPIL3	-0.252674	-0.4121
SMAD4	-0.230722	-0.2424
STK38	-0.398144	-0.3445
LARP4B	-0.248023	-0.2314
IDH1	0.29656	-0.1579
PRPF4	0.221992	0.117
DCUN1D3	-0.901934	-0.2006
ZBTB22	-0.287523	-0.1674
NIP7	-0.263376	-0.0241
ARMCX4	-0.202662	-0.2941
PPIL1	0.230372	-0.1247
AKAP1	0.197051	-0.1383
MCM6	-0.296754	-0.1545
HNRNPL	0.174973	-0.2945
PTRH2	-0.373789	-0.0633
CWF19L2	0.489855	-0.1386
ZC3H4	-0.212566	-0.2326
GSTM4	-0.28208	-0.2595
PCDHGB6	-0.409857	-0.1221
PSG5	0.182288	-0.4532
MRPS25	0.286269	-0.3058
CYTH3	-0.298439	-0.3357
WASHC1	0.584004	0.0276
PA2G4	0.181232	0.3288
GLT8D2	-0.456061	-0.1913
BDKRB1	-0.367445	-0.3651
PCDHGA10	-0.413675	-0.1095
HOXA10	1.16571	0.3745
ST13	0.262058	-0.0606
THOP1	0.289212	0.19
EXOSC7	0.24119	-0.197
KIF1B	0.337559	-0.2049
BNC1	0.526581	-0.2291
BAZ2A	0.315201	-0.1768
OCIAD2	-0.470479	-0.2569
MIER2	0.26148	-0.0912
TATDN3	-0.328112	-0.2563
UBE2E1	-0.567613	-0.4141
MICAL2	-0.43138	-0.4142
INPP5F	0.34491	-0.0621
TNIP2	-0.260839	-0.0381
CMC2	0.224646	0.0584
DNAJB1	0.170418	0.062
BRPF1	-0.800918	-0.0746
ALDH1B1	-0.352062	-0.0226
CASP1	-0.350223	-0.2356
NUMB	0.222811	-0.1064
NCOR1	-0.404116	-0.4075
ROGDI	0.441371	0.0012
FAM111A	-0.366796	-0.2931
LRCH3	-0.473629	-0.269
CKLF	0.207485	-0.1266
MOSPD3	0.296812	-0.1529
AACS	-0.325305	0.0281
TUBB4B	0.771135	0.7982
CENPE	0.935212	0.2975
NYNRIN	0.746384	-0.2652
FNBP1	-0.438306	-0.3539
ULK2	-0.231513	-0.2022
NLRP1	0.208888	-0.3704
CDC42SE2	-0.421739	-0.3245
ANKFY1	0.173788	-0.0583
DMXL1	0.676842	-0.0991
IL13RA1	-0.1883	-0.2504
RBFA	0.211868	-0.1706
SIAH1	-0.81057	-0.6268
C4orf46	-0.451469	-0.0573
PDCD2L	-0.393489	0.025
SRC	-0.605541	-0.0759
SLC25A13	0.189916	-0.0989
PHYH	0.374113	-0.2327
TOMM40	0.279924	0.3517
SLC9A3R1	-0.231551	-0.0017
NCOA3	0.319162	-0.3852
LPCAT4	-0.242967	-0.0362
RNF219	0.831389	-0.3119
CPXM1	0.23524	-0.124
SDHAF3	0.265463	-0.0863
ARHGAP11A	0.787798	-0.3999
AFF1	-0.457971	-0.3474
PPM1G	0.177306	0.2333
IMMT	0.295087	0.1487
UVRAG	0.444158	-0.1037
PRRX1	-0.229975	-0.5708
STC1	-1.11914	-0.5764
UAP1L1	0.605937	-0.3162
NBPF20	0.428449	0.1771
JAK2	0.417887	-0.2524
NRP1	0.254363	-0.172
MINPP1	0.526418	-0.1136
AGK	0.178754	-0.0065
FAM102A	0.677469	-0.0051
CTBS	-0.219524	-0.3109
AKR1C3	0.469859	-0.5029
ZNFX1	0.193625	-0.2457
SMAD2	-0.195185	-0.2092
DUSP3	-0.165474	-0.2525
C17orf89	0.398931	-0.1887
CGRRF1	-0.224417	-0.3835
NIPSNAP3A	-0.239189	-0.2918
RGMB	-0.844651	-0.5753
STK38L	-0.579564	-0.2715
ERBB2	-0.290165	-0.2817
C5orf30	-1.07515	-0.6954
DCP1B	1.06261	0.0107
TGFB1	-0.386299	-0.1003
SYNC	-0.167861	-0.412
SKP2	-0.232044	-0.3336
GNPNAT1	-0.280306	-0.1173
SLC9B2	-0.268429	-0.0636
SMAP2	0.235007	-0.0956
ULK1	-0.261828	-0.2073
CLN3	-0.261711	-0.0587
ORAI2	-0.284382	-0.3218
LINC00493	0.364236	-0.3935
FAM219B	-0.212025	-0.463
GPR176	-0.386199	0.1917
TFAM	0.727162	-0.2073
PDGFC	-0.452031	-0.4898
C8orf41	-0.211311	-0.2397
SIX1	0.750738	-0.4894
H2AFX	1.44053	0.7815
MGAT4B	-0.208833	-0.2522
APOL1	-0.444149	-0.1042
AK2	0.173127	-0.0776
HDAC5	-0.444676	-0.2621
EXOSC10	0.344189	-0.1686
CLIP4	-0.345704	-0.5553
PPP1R37	0.382117	-0.3709
TXNRD1	-0.246485	-0.7401
EFNB2	-0.521297	-0.5163
POLR1E	-0.257367	0.0343
MAP3K5	-0.223296	-0.1653
C9orf69	-0.246563	-0.2835
MEGF9	0.563052	-0.0774
TSPYL5	-0.368411	-0.2216
EIF3LP2	0.749893	-0.0496
AP4B1	-0.460581	-0.1919
ZNF436	0.780384	-0.1236
PEX12	0.467192	-0.1194
HOXD9	0.820278	-0.2715
EEF1AL9	0.396457	-0.0149
TBX5	0.655502	0.1226
C6orf89	-0.590493	-0.5978
FAM129A	-0.175072	-0.1496
HAUS5	0.262527	-0.0994
DFNA5	-0.377063	-0.4334
RNF138	-0.677552	-0.2232
FAM160B2	-0.316445	-0.3483
RNF114	0.165412	0.0213
SLC6A9	-0.846467	-0.1027
SNHG3	0.25899	-0.7101
NECAP1	0.203435	-0.1436
ARMCX1	-0.197953	-0.4133
THRAP3	-0.173752	-0.1975
VPS41	-0.269745	-0.4914
TCOF1	0.227476	0.3958
LY6K	0.235852	0.0005
GLRX5	0.422122	-0.1509
FAT1	-0.245383	-0.1062
MYLK	-0.406303	-0.7419
DLC1	-1.53171	-0.5177
PSME2	0.166982	0.1117
DDX10	0.386988	0.1727
TOMM5	0.200478	-0.0036
RARRES3	0.32177	-0.2532
SEC24D	-0.188404	-0.4108
C9orf142	0.328288	-0.1728
PIGW	-0.338125	-0.1735
LBR	0.300707	0.0316
CLDND1	-0.227045	-0.3036
LDLR	-0.501937	-0.176
EP300	0.335411	0.1173
TNS2	0.455797	-0.0398
RNF216P1	-0.246782	-0.2925
CPED1	-0.81305	-0.4015
NBPF10	0.48153	0.0134
ACKR3	0.31651	-0.0702
ITIH5	0.230204	-0.2562
CRYZL1	-0.213708	-0.2841
GSTCD	0.223783	-0.053
CCNDBP1	-0.335607	-0.1314
RBM14	1.07851	0.5518
PDLIM5	-0.210581	-0.2126
GPATCH2L	0.589026	-0.3761
FANCI	0.574049	0.054
GLRX	-0.44686	-0.4725
NGRN	0.164779	-0.0011
FAHD2A	-0.191447	-0.0137
PHACTR4	0.222999	0.0695
SLC17A5	0.385303	-0.2738
GDF15	-1.04541	0.0259
SGO1	-0.406973	0.046
C11orf24	-0.303063	-0.1203
P3H1	-0.232995	-0.0276
SERGEF	-0.608031	-0.2522
SMN2	0.259825	-0.1494
PELO	-0.527877	-0.4818
PFAS	-0.392128	-0.0169
PARP6	0.196474	-0.2863
CNN1	0.283102	-0.0807
CHIC2	-0.664649	-0.6226
C8orf58	0.469193	-0.2313
HPS6	0.512005	-0.2972
CNOT8	-0.22405	-0.0725
TIMM23B	0.191928	-0.1182
GTSE1	0.643713	0.2091
CCNL2	0.360742	-0.572
GAS8	-0.226993	-0.0604
CCNYL1	-0.202722	-0.045
COL12A1	-0.214459	-0.369
POLDIP3	0.352864	0.0696
LIMK2	0.211484	-0.1081
FAS	0.566956	-0.1293
HINT2	0.549745	0.1648
CRYZ	-0.2594	-0.2875
PPIH	0.339843	0.232
WRN	0.358353	-0.1964
ACADS	-0.292312	-0.0389
IFIT3	0.742664	-0.3327
UBXN2B	-0.288498	0.0797
KMT5B	-0.244049	-0.3913
PHLDB1	-0.208444	-0.1171
ZSWIM1	0.700271	-0.1586
CLASRP	0.451689	0.0995
THSD4	-0.368075	-0.1509
ARGLU1	0.241214	-0.809
TXNDC12	0.169703	0.1085
TCF4	0.355519	-0.0868
PCNT	0.436066	-0.0602
NKRF	0.598413	0.189
PHACTR2	-0.308489	-0.5663
PRPF3	0.199704	-0.3197
RTN3	0.335991	0.1417
ZC2HC1A	-0.375779	-0.5737
SRR	0.361026	0.07
REPIN1	-0.371779	-0.2078
TPST2	-0.392092	-0.1302
TMEM243	-0.314881	-0.3207
RAB3IL1	0.276822	-0.0892
YBX1	0.446239	0.5388
EPC1	0.193934	-0.3523
COL4A2	-0.352432	-0.2033
PLK4	-0.735613	-0.0721
SMAD7	-0.641601	0.0175
DOCK11	-0.348353	-0.1348
PIK3R4	-0.191412	-0.1954
SERTAD2	0.691651	-0.2039
MRPS18B	0.204337	0.0289
EIF4G3	-0.224263	-0.5133
RIPK3	-0.261587	-0.1994
NEIL2	-0.423387	-0.277
C6orf1	-0.244259	-0.5151
DTYMK	0.29707	0.2803
SLCO2A1	-0.422005	0.1058
MEIS3	-0.311313	-0.0956
CRIPT	-0.214996	-0.3629
CNOT10	0.173943	-0.0752
DDX6	-0.236526	-0.0879
TFIP11	0.236438	0.0014
SVIL	-0.357111	-0.5346
DACT1	-1.30075	-0.2987
UTP4	0.195397	0.2256
KLHL9	-0.404621	-0.5649
RPL26L1	0.201944	-0.006
ZBTB2	0.274987	-0.0591
PNO1	0.195609	0.1303
ZNF587	-0.839439	-0.2706
ILF2	0.196835	0.495
AGPAT5	0.573391	0.1692
NSDHL	-0.198635	0.1066
ARMCX2	-0.378579	-0.5061
FBL	0.176568	0.3752
MFAP4	0.207985	-0.4001
SLC29A1	0.19282	-0.04
ERCC5	0.386362	-0.094
ECT2	0.805137	-0.0438
TEX2	0.167859	0.1414
ZFP36	-0.2978	-0.5232
NSD2	-0.501104	-0.255
ARRDC2	0.376219	-0.329
COL5A2	-0.207759	-0.3981
EEF1AL12	-0.447416	-0.2069
MPG	-0.407458	-0.3411
DDAH1	-0.370314	-0.4737
ATXN7L3	-0.259053	-0.0563
SFT2D3	0.343838	-0.368
PKM	-0.272073	0.244
TIMM23	0.166687	0.1047
GLS	-0.423987	-0.6372
ARHGAP10	-0.317604	0.1806
EZH2	0.394512	0.2098
CTPS1	-0.62072	-0.0798
KCNK1	-0.293104	-0.1979
STARD10	0.418565	-0.1427
IFT57	-0.219855	-0.0261
THADA	-0.558411	-0.2146
BUB1	0.712964	0.2542
CS	0.164262	0.0957
FRS2	0.438129	-0.1425
CCDC59	-0.490913	-0.4461
NXF1	1.48535	0.4396
RNF34	-0.190433	-0.4523
ISY1	0.235877	0.0176
CA5BP	0.236543	-0.0981
LAS1L	0.215854	0.1522
KRIT1	-0.3656	-0.5661
CASC5	0.970763	0.223
ATG2A	-0.245023	-0.0235
INTS8	-0.363067	0.0461
PFKP	0.26933	0.2157
FAM109B	-0.582081	-0.4256
EXOSC6	-0.27412	-0.0771
MED21	-0.220144	0.0191
USF1	-0.17622	-0.0192
MARS2	-1.06556	-0.2705
GGPS1	-0.232284	-0.0154
YY1AP1	0.274868	-0.0323
ODF2	0.24683	0.0423
ADAT1	-0.380767	-0.1163
VPS33A	0.171927	-0.0202
TMEM188	0.404588	-0.2036
COX20P1	-0.480057	0.0518
COX19	-0.507474	-0.5353
YTHDF1	-0.20051	-0.2163
KCNS3	-0.402533	0.1547
DDX59	-0.891936	-0.3493
GTPBP4	0.36765	-0.4641
LMNB2	0.267366	0.2265
AURKA	0.390905	0.1823
SMN1	0.297483	-0.1286
LZTFL1	0.279575	-0.2076
SRSF5	-0.252216	-0.7329
MARK4	0.211243	-0.0831
IL15RA	0.402217	-0.0311
PIR	-0.773909	-0.2286
SLC38A7	-0.473834	-0.1949
SHPK	0.598023	-0.1079
DHX40	0.238749	-0.0346
GAS1	-0.649754	-0.5727
SNX1	0.335429	-0.2337
PSMD5	0.197043	-0.0367
NEK6	-0.163569	-0.2765
LTBR	-0.198606	-0.2161
EPDR1	-0.342873	-0.2675
MRPS27	0.194939	0.093
HSD17B11	0.324635	-0.1022
STARD4	-0.536023	-0.4747
SEC22A	0.326736	-0.1132
HIVEP2	-0.691312	-0.0489
PERP	0.529954	-0.0066
MCRS1	-0.326402	-0.1907
WDR11	-0.178676	-0.3191
ZNF747	-0.194236	-0.3877
RSPRY1	-0.195948	-0.3266
ZSCAN32	-0.209105	-0.3808
GALNT10	-0.240259	-0.1676
CTNNBIP1	0.186094	-0.1955
RBM22	0.287168	0.0712
IFI35	-0.51917	-0.2605
SLC19A2	-0.580673	-0.1212
OAZ2	-0.184396	-0.08
SEC23IP	-0.19848	-0.2797
ZFYVE1	0.479281	-0.16
ANKRD42	-0.737154	-0.3549
CCIN	0.356809	-0.0141
GID4	0.815659	-0.2632
AHNAK2	-0.195422	-0.3836
CD47	-0.181517	-0.1456
ACTR8	-0.195993	-0.0978
ALDH1L2	-0.246857	-0.3138
CCT2	0.16775	0.2193
STARD8	0.503115	-0.1495
TRAFD1	0.203074	0.0612
UTP11	0.32006	0.1337
EAF1	0.201784	-0.2612
TMEM63B	-0.330379	-0.1216
AARSD1	0.17383	-0.0549
RREB1	0.36064	-0.3532
RAI1	-0.522242	-0.2744
VPS39	-0.3942	-0.2049
2008-03-01	-0.367691	-0.2902
ALG2	0.188449	-0.3903
TNRC6C	-0.355835	-0.3431
NUDT16L1	-0.224576	0.0216
PLEKHO2	0.857723	0.1748
RAB5B	-0.337608	-0.2549
FANCC	-0.620486	-0.0439
CFI	0.536954	-0.2054
CHD2	0.515703	0.0308
PPIF	0.375399	0.1138
DKK3	-0.259232	-0.5005
SLC25A51	-0.292913	-0.0715
MECR	0.182896	-0.0842
TMEM192	0.435995	-0.1798
FUT11	-0.169306	-0.0028
MED10	-0.290047	-0.6098
AVPI1	0.390633	0.086
ADNP2	-1.14028	-0.462
ACOX1	0.357503	0.2268
RCC1	-0.259928	0.0142
CPSF7	0.285452	-0.0355
SC5D	-0.263808	-0.2746
TRIQK	-0.381325	-0.2653
COL1A1	-0.231091	-0.6302
QPCT	-0.234069	-0.2394
NUFIP1	0.776189	0.3142
TUBB6	0.169037	0.239
VSIR	0.678775	-0.2277
VPS33B	-0.30813	-0.1409
NPR3	-0.241625	-0.2574
NOM1	0.185412	0.1481
RBM33	0.33579	0.0107
BCL2L1	-0.361518	-0.2114
TRIM65	-0.188257	-0.3853
ZNF516	-0.222493	-0.2784
YIPF1	-0.426281	-0.184
SYF2	0.415712	-0.2572
SMIM15	-0.451197	-0.4748
NT5C3B	-0.196134	-0.0045
ATN1	0.21171	-0.2271
ANKRD11	-0.465811	-0.5233
CTSL	-0.341526	-0.3149
NDUFAB1	0.365896	0.0925
CASC4	-0.240577	-0.3897
NDUFS3	0.212135	0.2502
SLC2A3	-0.50833	-0.222
HARS	0.155522	0.1638
ZPR1	0.180608	-0.0331
TBCCD1	-0.206528	-0.1449
ATR	0.690804	-0.3063
SNN	0.772401	-0.3097
THBS2	-0.346779	-0.5655
ACOT8	-0.207759	-0.2089
FDFT1	0.382406	0.2487
PIP5K1C	-0.199339	-0.2553
NBPF14	0.49925	0.2986
SNX16	0.466383	-0.1261
MXD4	-0.260227	-0.4168
BCS1L	0.441889	0.0488
PDCD10	-0.231265	-0.2927
HINT3	0.307505	-0.3032
DCN	0.184036	-0.695
STMN1	0.483408	0.6318
ITPKC	0.505104	-0.2528
SRSF4	-0.541874	-0.5321
PDE4B	-1.05567	-0.36
CNTROB	0.295378	-0.0392
VPS54	-0.441579	-0.2836
ST5	-0.428238	-0.1992
FBXO42	0.246153	0.126
SLC7A5	-0.817517	-0.0912
ZFYVE9	-0.404887	-0.2531
TM4SF1	0.225377	0.1675
MRPL10	0.346156	0.0655
ZNF664	-0.395886	-0.2153
CTDP1	0.207526	0.0235
UBAP1	-0.27303	-0.0973
SRGAP1	-0.168056	-0.0504
ANKRD52	-0.167899	-0.3066
ATP6V1G1	-0.345963	-0.6326
RRM1	0.311686	0.0451
ALKBH3	0.176726	0.0792
PPIL4	0.422446	-0.2391
CLK2	0.538583	-0.2661
PBK	0.793296	0.2787
BCORL1	1.94731	0.1139
RSBN1	0.937515	0.1432
PHTF1	-0.171557	-0.308
DNAJC25	-0.192062	-0.0518
CEBPD	-0.51059	-0.6843
GRIA1	-0.891899	-0.1891
IRF6	0.655737	-0.1899
EXD2	-0.271778	0.1119
PSMA6	0.303004	0.1888
JMJD4	-0.648018	-0.3092
RHOQ	0.422637	-0.4683
CLN8	-0.261313	-0.3316
ZNF581	0.766268	-0.0573
DNAJC8	0.216275	0.425
PRUNE	0.406758	-0.0322
MXRA8	0.212476	-0.3784
RBM48	-0.260782	-0.401
AZI2	-0.269223	-0.2922
SPATA18	-0.345054	-0.2382
WNK1	0.297513	0.0515
PRKAR2A	0.157561	-0.1531
SSTR1	-0.653618	-0.1314
PHF12	0.538995	-0.1546
KTI12	-0.41101	-0.3863
NUDT11	0.343982	0.1517
LYSMD2	0.230148	-0.0659
SNTA1	-0.199277	-0.0965
QPRT	0.318438	-0.2283
DCAF17	0.339626	-0.2674
RRP9	0.251232	0.0427
PRRG1	-0.24143	-0.3634
TBPL1	0.209855	-0.3816
RHOT1	-0.201314	-0.3022
PRDM2	0.237727	-0.2431
GAS5	0.209546	-0.4165
NUDT19	-0.444202	-0.4753
FLYWCH1	0.225054	-0.0537
SUPT16H	0.418206	0.2006
ICK	0.385335	-0.2609
RPP21	0.444945	0.1162
PIK3R3	0.335468	-0.0045
CDK2	-0.447382	0.018
SAC3D1	0.627655	-0.185
NUDT1	0.409522	0.2452
ZFP36L2	0.787693	-0.7767
SOAT1	0.355763	0.0967
PARP1	0.155605	0.2028
KLHL21	1.33603	0.4187
TMEM98	-0.268488	-0.2011
SBF2	-0.276927	-0.0627
MRAS	-0.368108	-0.345
POPDC3	-0.336685	-0.3164
SAP18	0.375431	0.4603
ITPRIPL2	-0.538808	-0.3446
EIF4A3	0.737948	0.6731
NPR2	-0.33439	-0.2657
SMIM10L1	0.158697	-0.181
DPY19L1	-0.199416	-0.064
IFNAR2	-0.231567	-0.2721
ETV6	-0.395084	-0.2005
NOTCH1	0.838763	0.0558
UBL4B	-0.421118	-0.145
PLBD2	-0.163566	-0.1426
PSME3	-0.160307	-0.1805
ARRDC3	1.18972	-0.3678
C15orf39	0.309572	0.042
ADPRM	0.26367	-0.2331
GYPC	-0.344987	-0.2358
DGCR14	0.506197	0.0027
FAM210B	-0.376065	-0.5248
MCM7	-0.390698	0.2644
LURAP1L	0.733064	-0.421
CHCHD3	0.177115	0.0127
RNFT1	-0.217562	-0.0701
PAICS	-0.200702	-0.105
CMTM6	0.179624	-0.0991
SYT14	0.465529	-0.2079
RPS3AP26	0.279183	-0.0455
ANGPT1	-0.367962	-0.0411
TRIM35	0.314154	-0.1484
PHIP	0.394395	-0.2074
FMN2	-0.37355	-0.2648
GALNT5	-0.259507	-0.3641
ARF5	-0.167387	0.2201
CHIC1	0.558147	-0.1618
ETHE1	0.217828	-0.2456
CRYAB	-0.331321	-0.4167
EMC8	0.187483	-0.2263
CPOX	-0.181036	-0.1191
FLCN	0.46456	-0.2048
MYC	-1.60607	-0.7172
MFHAS1	-0.424637	-0.1523
JUND	0.235397	-0.4008
PCDHGC3	-0.384962	0.1707
TMEM160	0.895997	0.2221
METTL13	0.183436	-0.0319
PTDSS1	-0.197577	-0.0476
MAPK8	-0.199585	-0.167
USP32	-0.221721	-0.1485
KIF14	0.839737	-0.0499
TRIM16	-0.416281	-0.2869
STK11IP	-0.256201	0.0035
AAED1	0.178112	-0.509
POLA2	-0.462473	0.1231
RGS19	-0.219011	-0.2656
PSMG2	0.252796	-0.2259
ZNF143	0.610616	-0.3394
CYTH2	-0.186188	-0.2931
MEIS1	0.549335	-0.4228
OSMR	-0.180488	-0.2807
CYP20A1	0.209236	-0.3038
UBR2	0.449765	-0.1139
FKBP9L	-0.284838	-0.2509
FHL3	0.240352	-0.3703
MCAM	0.195223	0.0649
TMEM63A	-0.511611	-0.1631
FAM189B	0.262769	-0.112
PRKACB	-0.285963	-0.1922
WEE1	0.507754	-0.5753
AVEN	-0.353436	-0.1084
PCNA	0.170866	0.3869
PLA2G12A	0.287497	-0.0663
GTPBP8	0.297389	-0.1589
ST3GAL4	-0.306788	-0.0748
GEMIN5	0.41231	0.0378
EIF4A2	0.842808	0.3706
PRMT1	0.188896	0.0563
GTPBP1	0.410217	0.2468
VIM	0.253196	0.5493
EPHB4	0.467509	-0.0206
LIMS1	-0.188324	-0.4442
TMEM170A	-1.0737	-0.4443
PXDN	-0.284712	-0.2774
TCEAL9	-0.195823	-0.6072
BYSL	0.182078	0.1257
C18orf21	-0.432246	-0.2428
C17orf51	-0.309934	-0.0283
NPAS2	-1.26806	-0.0893
ZNF2	1.07831	-0.277
RALGAPB	-0.214647	-0.1652
STRA13	0.247614	0.1902
CYP27A1	0.569797	-0.1333
ABLIM3	-0.449356	0.0436
KRT8	-0.18023	-0.2634
GOLGA8B	0.65504	-0.4206
ABCC4	0.346028	-0.1874
LIMK1	-0.313332	-0.4318
RITA1	-0.204326	0.082
RAP1A	0.193472	-0.3718
TMEM101	-0.24284	-0.0937
CUTA	-0.385601	-0.1159
BAG2	-0.180267	-0.541
ARL4A	-1.19353	-0.3279
SNRPG	0.187895	0.0563
KRT10	-0.766822	-0.7305
TRMT2B	-0.440876	-0.2202
ATP13A3	0.422951	-0.2799
GPBP1L1	-0.187938	-0.2056
NEK1	0.308134	-0.2312
ABHD14B	-0.20269	-0.1879
LACC1	-0.318628	-0.4273
FEN1	-0.256695	-0.0408
PLEKHB2	0.280594	0.1224
RNF13	0.238934	-0.1834
FANCA	0.260313	0.0527
ATXN1	-0.629832	-0.2481
NFU1	0.37008	0.0289
TCEAL1	0.188928	-0.6176
PCK2	-0.316937	-0.0687
SOWAHC	-0.968269	-0.3925
ESPL1	-0.466202	-0.0445
LPCAT2	0.464799	-0.168
ARL15	-0.449246	-0.3743
STAT2	-0.348852	-0.5612
RAD18	0.341779	-0.3817
SF3B4	0.25185	0.3734
PHGDH	-0.416712	0.1202
FKBP1B	-0.363334	-0.3239
BRD8	0.440026	-0.1299
PUM2	-0.390979	-0.4068
BTD	-0.193708	0.0478
CCDC28A	0.264078	-0.3188
GOSR2	-0.523089	-0.1476
DLGAP4	-0.213625	-0.2404
CREBL2	-0.182202	-0.2186
HOXD10	-0.383886	-0.238
RASA3	-0.405957	-0.2405
ARAP3	-0.398036	-0.0866
C7orf26	0.345948	-0.0563
C19orf12	-0.31722	-0.4296
ABHD4	0.282208	-0.077
METTL23	-0.507934	-0.3815
DNAJC9	0.192256	0.0516
LZIC	-0.257868	-0.1155
RILPL2	0.353439	-0.1004
KCNJ8	-0.316689	-0.3489
SAYSD1	-0.398308	-0.194
ZDHHC2	-0.229444	-0.0753
GPR180	0.339596	-0.2973
2007-03-01	-0.485263	-0.6658
MPZL1	-0.19469	-0.2087
DIAPH3	1.02753	0.5181
RBM25	0.779308	-0.3535
PLXNA1	-0.201323	-0.2168
EIF4H	0.137196	0.1078
GPRASP2	-0.360689	-0.2753
ASAP1	0.237454	-0.3962
DSEL	-0.344295	-0.7005
DLG5	-0.331729	-0.3572
HSDL1	0.408501	-0.178
ERCC1	-0.209504	-0.3599
ELOVL6	-0.28793	-0.1776
DMKN	0.205985	-0.4219
ZNF670	-0.489816	0.0081
CENPO	-0.590107	-0.2105
GINS2	0.213508	0.1509
ORAOV1	-0.47957	-0.3431
SEZ6L2	-0.264207	-0.143
SRA1	-0.371816	-0.1715
FAM180A	0.338176	-0.3677
STAU2	0.254079	-0.3472
TIPARP	-0.925221	-0.7029
CTCF	-0.387136	-0.4096
SIL1	-0.426835	-0.1139
RFTN1	-0.536872	-0.1935
CTNS	-0.384022	0.0142
FUCA1	0.633753	-0.1149
SLC35A5	-0.208796	-0.1786
FAF2	0.138905	-0.1121
ZYG11B	-0.258436	-0.5369
AAMDC	0.444501	-0.0321
CCHCR1	0.200444	-0.0054
PARP2	-0.336523	-0.3404
PRDX5	-0.3122	-0.429
CCPG1	-0.323089	-0.0968
FAM98A	-0.141829	-0.1599
CDKN1B	0.718709	-0.6458
COQ5	0.313346	-0.0384
RPL7L1	-0.257551	-0.2135
U2AF2	0.178942	-0.0601
PFDN4	0.170249	-0.2496
PMF1	0.157006	0.1087
SLC25A5	0.142996	0.237
BICC1	-0.213491	-0.1831
FBXO38	0.282376	-0.1791
GAS2L3	1.01318	-0.0912
PSRC1	0.711074	-0.0636
TRA2B	0.141526	0.2011
PFDN2	0.175134	-0.0876
TP53I3	-0.253929	-0.4439
BTBD10	-0.18996	-0.3754
CCT3	0.137463	0.0524
WBSCR22	0.301757	0.1247
TOR4A	-0.240974	-0.2013
RNF19A	-0.805932	-0.5366
ILF3	0.156455	-0.1195
SPATC1L	-0.394926	-0.1635
RABAC1	-0.397525	-0.5369
IFNGR1	0.2079	-0.0879
PNRC2	-1.03286	-0.7218
SYNPO	-0.187005	-0.2518
POLQ	-0.63304	-0.1789
LPIN3	-0.207975	-0.3216
CRLS1	-0.386296	-0.4182
TMEM187	-0.545631	-0.1599
ACTB	0.234356	0.4077
CAMSAP1	0.279615	-0.0441
RAB3GAP1	-0.168772	-0.1959
POLR3C	0.173728	-0.2597
STYXL1	-0.443333	-0.1549
PDK2	-0.269129	-0.2905
CDC42EP1	-1.01217	-0.4197
FOXRED1	0.211841	-0.0431
NOP2	0.303482	-0.1339
POLR2J4	-0.168699	0.0319
LAMB1	0.162634	-0.4646
C7orf55	0.370343	-0.0886
G6PD	-0.279945	-0.1239
TRIM2	-0.275308	-0.4643
TARBP2	-0.214887	-0.0167
NDUFA12	-0.336223	-0.0683
ATP23	0.500951	0.0483
HIPK1	-0.171012	-0.0305
ZDHHC5	-0.672465	-0.1796
YAP1	-0.15549	-0.3092
PDGFD	0.449613	-0.1432
SNRPA1	-0.238766	0.0922
SPOPL	0.823679	-0.2068
PROSC	0.542936	0.0374
UQCC2	-0.191181	-0.0341
REPS1	0.15144	-0.1682
HIRIP3	0.205542	-0.0209
RNF121	0.151496	0.0135
CEBPZ	0.543879	-0.1403
ATP2B4	-0.42582	-0.511
GEMIN4	-0.455927	-0.1496
PHF13	-0.867203	-0.2991
VPS9D1	-0.238263	-0.2471
DUT	0.176254	0.16
B4GALT7	-0.28912	-0.1033
VRK1	0.358124	0.0278
MKNK1	0.154785	-0.3006
[truncated: 6,929 more rows]
