# Supplementary material for: Single-cell RNA-sequencing of herpes simplex virus 1-infected cells connects NRF2 activation to an antiviral program
Source: Nat Commun. 2019 Oct 25;10:4878. doi: 10.1038/s41467-019-12894-z (PMC6814756; doi:10.1038/s41467-019-12894-z)
Supplement: Supplementary file 8 — Supplementary Data 4 [file 41467_2019_12894_MOESM8_ESM.xlsx]

## Sheet: Sheet1
Supplementary Data 4: construct sequences
8xARE reporter element
GAATTCGGCCTAACTGGCCAATAAAATATCTTTATTTTCATTACATCTGTGTGTTGGTTTTTTGTGTGAATCGATAGTACTAACATACGCTCTCCATCAAAACAAAACGAAACAAAACAAACTAGCAAAATAGGCTGTCCCCAGTGCAAGTGCAGGTGCCAGAACATTTCTCTGGCCTAACTGGCCGTGACACTGCAGCAGTGACTACGCATGCGTGACGATGCAGACGTGACACTGCACTGGTGACAAAGCACCCGTGACTAGGCAAGCGTGACGTAGCATCGGTGACACAGCAAGACACTAGAGGGTATATAATGGAAGCTCGACTTCCAGCTTGGCAATCCGGTACTGTTGGTAAACTCGAGGCCACCATGG
In red: RNA polymerase II polyA site
In blue: RNA polymerase II pause site
Underlined: antioxidant reponse elements (ARE)
Italics: minimal promoters
Marked in green: Kozak sequence and ATG (start codon) of the GFP gene
Synthetic sequences for UL23, UL50, UL33 and US2
>UL23
GGTACCGATGGCCTCCTACCCTTGTCACCAGCACGCCTCCGCCTTCGATCAGGCCGCCAGGAGCAGAGGCCACAACAACAGAAGGACCGCCCTGAGACCCAGGAGGCAGCAGAAGGCCACAGAGGTGAGACTGGAGCAGAAGATGCCCACCCTGCTGAGGGTGTACATCGACGGCCCCCACGGCATGGGCAAGACCACCACCACCCAGCTGCTGGTGGCCCTGGGCAGCAGGGACGATATCGTGTACGTGCCCGAGCCTATGACCTACTGGAGGGTGCTGGGCGCCTCCGAGACAATCGCCAACATCTACACCACCCAGCACAGACTGGACCAGGGCGAGATCAGCGCCGGCGATGCCGCTGTGGTCATGACATCCGCCCAGATCACAATGGGCATGCC…
>UL50
GGTACCGATGAGCCAGTGGGGCAGCGGCGCCATCCTGGTGCAGCCAGACAGCCTGGGCAGAGGCTACGATGGCGATTGGCACACAGCCGTGGCCACCAGAGGCGGCGGAGTGGTTCAGCTGAATCTGGTGAATAGGAGGGCCGTGGCCTTCATGCCCAAGGTGAGCGGCGACAGCGGCTGGGCTGTGGGAAGGGTGAGCCTGGACCTGAGAATGGCCATGCCCGCCGATTTCTGTGCCATCATCCACGCCCCCGCCCTGGCCTCTCCCGGACACCACGTTATCCTGGGCCTGATCGATAGCGGCTACAGGGGCACCGTGATGGCCGTGGTGGTGGCCCCTAAGAGGACCAGGGAGTTTGCCCCCGGCACACTGAGGGTGGACGTGACCTTCCTGGACAT…
>US2
ggtaccGATGGGCGTGGTGGTGGTGAATGTGATGACACTGCTGGATCAGAACAACGCCCTGCCCAGGACCTCCGTGGATGCCAGCCCCGCTCTGTGGTCCTTTCTGCTGAGGCAGTGTAGAATCCTGGCCAGCGAGCCCCTGGGCACCCCTGTTGTGGTGAGGCCCGCCAACCTGAGGAGACTGGCCGAGCCCCTGATGGACCTGCCCAAGCCCACAAGGCCCATCGTGAGAACAAGAAGCTGCAGGTGCCCTCCTAACACCACCACCGGCCTGTTCGCCGAGGACAGCCCCCTGGAGTCCACAGAGGTGGTGGATGCCGTGGCCTGCTTTAGACTGCTGCACAGAGATCAGCCTAGCCCCCCTAGACTGTACCACCTGTGGGTGGTGGGCGCCGCCGA…
>UL33
ggtaccGATGGCCGGAAGAGAGGGCAGGACAAGGCAGAGGACCCTGAGGGACACAATCCCTGATTGCGCCCTGAGAAGCCAGACCCTGGAGAGCCTGGACGCCAGATACGTGAGCAGAGACGGCGCCCACGATGCCGCCGTGTGGTTCGAGGATATGACACCCGCCGAGCTGGAGGTGGTGTTTCCTACAACAGACGCCAAGCTGAATTACCTGTCCAGGACACAGAGACTGGCCTCCCTGCTGACCTACGCCGGCCCAATCAAGGCCCCTGACGACGCCGCCGCCCCTCAAACACCCGATACCGCCTGCGTGCACGGCGAGCTGCTGGCTGCTAAGAGGGAGAGGTTTGCCGCCGTGATCAACAGGTTCCTGGACCTGCACCAGATCCTGTGAgcggc…
