# Supplementary material for: Single-cell RNA-sequencing of herpes simplex virus 1-infected cells connects NRF2 activation to an antiviral program
Source: Nat Commun. 2019 Oct 25;10:4878. doi: 10.1038/s41467-019-12894-z (PMC6814756; doi:10.1038/s41467-019-12894-z)
Supplement: Supplementary file 9 — Source Data File [file 41467_2019_12894_MOESM9_ESM.xlsx]

## Sheet: Fig3d-f
Fig. 3d				Fig. 3e				Fig. 3f
"repl." = replicate
Viral DNA in supernatant				Plaque assay				Expression levels
	mean	error			mean	error			RASD1	RRAD
ctrl no HSV	0	0		control	9	2.44949			mean	mean
ctrl	0.0112882	0.00472286		siRASD1-3	23	5.04975		ctrl	1.02199	0.885846
siRASD1-3	0.0990526	0.019449		siRASD1-4	15.5	3.84057		ctrl-noHSV	0.138744	0.0534646
siRASD1-4	0.0473726	0.00351846		siRRAD-2	21	6.59545		siRASD1-3	0.109709	1.45591
siRRAD-2	0.0698488	0.0226458		siRRAD-3	19.75	1.78536		siRASD1-4	0.0879798	1.35221
siRRAD-3	0.0430613	0.00328407						siRRAD-2	1.03985	0.686751
								siRRAD-3	1.05067	0.656888
Values of individual measurements				Values of individual measurements
ctrl no HSV repl. 1	n.d.			ctrl repl. 1	7				error	error
ctrl no HSV repl. 1	n.d.			ctrl repl. 1	7			ctrl	0.0578124	0.126049
ctrl no HSV repl. 2	n.d.			ctrl repl. 2	13			ctrl-noHSV	0.0104261	0.00313152
ctrl no HSV repl. 2	n.d.			ctrl repl. 2	9			siRASD1-3	0.0160931	0.30963
ctrl repl. 1	0.0159334			siRASD1-3 repl. 1	18			siRASD1-4	0.00598628	0.105537
ctrl repl. 1	0.016073			siRASD1-3 repl. 1	18			siRRAD-2	0.0697879	0.190945
ctrl repl. 2	0.00619521			siRASD1-3 repl. 2	29			siRRAD-3	0.0412875	0.126869
ctrl repl. 2	0.00695109			siRASD1-3 repl. 2	27
siRASD1-3 repl. 1	0.115834			siRASD1-4 repl. 1	18			Values of individual measurements
siRASD1-3 repl. 1	0.118052			siRASD1-4 repl. 1	10			ctrl repl. 1	RASD1	1.0602
siRASD1-3 repl. 2	0.0918955			siRASD1-4 repl. 2	20			ctrl repl. 1	RASD1	1.09467
siRASD1-3 repl. 2	0.0704298			siRASD1-4 repl. 2	14			ctrl repl. 2	RASD1	0.982005
siRASD1-4 repl. 1	0.0477726			siRRAD-2 repl. 1	27			ctrl repl. 2	RASD1	0.951084
siRASD1-4 repl. 1	0.0501165			siRRAD-2 repl. 1	28			ctrl repl. 1	RRAD	1.07112
siRASD1-4 repl. 2	0.0500953			siRRAD-2 repl. 2	13			ctrl repl. 1	RRAD	0.898127
siRASD1-4 repl. 2	0.0415061			siRRAD-2 repl. 2	16			ctrl repl. 2	RRAD	0.717925
siRRAD-2 repl. 1	0.0458891			siRRAD-3 repl. 1	22			ctrl repl. 2	RRAD	0.856209
siRRAD-2 repl. 1	0.0486044			siRRAD-3 repl. 1	18			ctrl no HSV repl. 1	RASD1	0.127392
siRRAD-2 repl. 2	0.0939077			siRRAD-3 repl. 2	18			ctrl no HSV repl. 1	RASD1	0.134833
siRRAD-2 repl. 2	0.0909939			siRRAD-3 repl. 2	21			ctrl no HSV repl. 2	RASD1	0.155707
siRRAD-3 repl. 1	0.0482728							ctrl no HSV repl. 2	RASD1	0.137043
siRRAD-3 repl. 1	0.0432275							ctrl no HSV repl. 1	RRAD	0.0519049
siRRAD-3 repl. 2	0.0395083							ctrl no HSV repl. 1	RRAD	0.0498201
siRRAD-3 repl. 2	0.0412366							ctrl no HSV repl. 2	RRAD	0.0538344
								ctrl no HSV repl. 2	RRAD	0.0582992
								siRASD1-3 repl. 1	RASD1	0.127823
								siRASD1-3 repl. 1	RASD1	0.123351
								siRASD1-3 repl. 2	RASD1	0.0967908
								siRASD1-3 repl. 2	RASD1	0.090872
								siRASD1-3 repl. 1	RRAD	1.82514
								siRASD1-3 repl. 1	RRAD	1.51143
								siRASD1-3 repl. 2	RRAD	1.52092
								siRASD1-3 repl. 2	RRAD	0.966171
								siRASD1-4 repl. 1	RASD1	0.0799401
								siRASD1-4 repl. 1	RASD1	0.0967875
								siRASD1-4 repl. 2	RASD1	0.0869498
								siRASD1-4 repl. 2	RASD1	0.088242
								siRASD1-4 repl. 1	RRAD	1.43476
								siRASD1-4 repl. 1	RRAD	1.28913
								siRASD1-4 repl. 2	RRAD	1.47203
								siRASD1-4 repl. 2	RRAD	1.21292
								siRRAD-2 repl. 1	RASD1	0.994217
								siRRAD-2 repl. 1	RASD1	0.981077
								siRRAD-2 repl. 2	RASD1	1.15722
								siRRAD-2 repl. 2	RASD1	1.02687
								siRRAD-2 repl. 1	RRAD	0.736341
								siRRAD-2 repl. 1	RRAD	0.974403
								siRRAD-2 repl. 2	RRAD	0.561555
								siRRAD-2 repl. 2	RRAD	0.474706
								siRRAD-3 repl. 1	RASD1	1.05962
								siRRAD-3 repl. 1	RASD1	1.07519
								siRRAD-3 repl. 2	RASD1	1.08673
								siRRAD-3 repl. 2	RASD1	0.981123
								siRRAD-3 repl. 1	RRAD	0.697031
								siRRAD-3 repl. 1	RRAD	0.835716
								siRRAD-3 repl. 2	RRAD	0.489018
								siRRAD-3 repl. 2	RRAD	0.605788

## Sheet: Fig6a-c
Fig. 6a				Fig. 6b				Fig. 6c
"repl." = replicate
Plaque assay				Viral DNA in supernatant				Expression levels
	mean	error			mean	error			UL29	UL6
DMSO	77.5	2.06155		DMSO	0.103562	0.0257059			mean	mean
0.1 uM Bardoxolone methyl	37	3.937		0.1 uM Bardoxolone methyl	0.0427477	0.000747619		DMSO	0.835289	0.821235
0.4 uM Bardoxolone methyl	3	2.44949		0.4 uM Bardoxolone methyl	0.00297772	0.000958706		0.1 uM Bardoxolone methyl	1.05465	0.829501
2 uM DL-Sulforaphane	57.25	4.43706		2 uM DL-Sulforaphane	0.0545067	0.00625475		0.4 uM Bardoxolone methyl	0.121407	0.0445167
5 uM DL-Sulforaphane	17.75	2.68095		5 uM DL-Sulforaphane	0.0138521	0.00186978		2 uM DL-Sulforaphane	0.625965	0.61434
								5 uM DL-Sulforaphane	0.295541	0.196757
Values of individual measurements				Values of individual measurements
DMSO repl. 1	79			DMSO repl. 1	0.080376				error	error
DMSO repl. 1	76			DMSO repl. 1	0.0756666			DMSO	0.183255	0.270717
DMSO repl. 2	80			DMSO repl. 2	0.132482			0.1 uM Bardoxolone methyl	0.42079	0.193795
DMSO repl. 2	75			DMSO repl. 2	0.125722			0.4 uM Bardoxolone methyl	0.0650807	0.0296257
0.1 uM Bardoxolone methyl repl. 1	37			0.1 uM Bardoxolone methyl repl. 1	0.0419292			2 uM DL-Sulforaphane	0.104852	0.0509938
0.1 uM Bardoxolone methyl repl. 1	32			0.1 uM Bardoxolone methyl repl. 1	0.0421215			5 uM DL-Sulforaphane	0.0502663	0.0101628
0.1 uM Bardoxolone methyl repl. 2	36			0.1 uM Bardoxolone methyl repl. 2	0.043725
0.1 uM Bardoxolone methyl repl. 2	43			0.1 uM Bardoxolone methyl repl. 2	0.0432152			Values of individual measurements
0.4 uM Bardoxolone methyl repl. 1	1			0.4 uM Bardoxolone methyl repl. 1	0.00207493			DMSO repl. 1	UL29	1.03991
0.4 uM Bardoxolone methyl repl. 1	1			0.4 uM Bardoxolone methyl repl. 1	0.00198804			DMSO repl. 1	UL29	0.667323
0.4 uM Bardoxolone methyl repl. 2	7			0.4 uM Bardoxolone methyl repl. 2	0.00413762			DMSO repl. 2	UL29	0.63867
0.4 uM Bardoxolone methyl repl. 2	3			0.4 uM Bardoxolone methyl repl. 2	0.00371027			DMSO repl. 2	UL29	0.995256
2 uM DL-Sulforaphane repl. 1	50			2 uM DL-Sulforaphane repl. 1	0.0457851			0.1 uM Bardoxolone methyl repl. 1	UL29	0.608106
2 uM DL-Sulforaphane repl. 1	58			2 uM DL-Sulforaphane repl. 1	0.0513635			0.1 uM Bardoxolone methyl repl. 1	UL29	0.662794
2 uM DL-Sulforaphane repl. 2	59			2 uM DL-Sulforaphane repl. 2	0.0601604			0.1 uM Bardoxolone methyl repl. 2	UL29	1.51771
2 uM DL-Sulforaphane repl. 2	62			2 uM DL-Sulforaphane repl. 2	0.0607177			0.1 uM Bardoxolone methyl repl. 2	UL29	1.42998
5 uM DL-Sulforaphane repl. 1	16			5 uM DL-Sulforaphane repl. 1	0.0116735			0.4 uM Bardoxolone methyl repl. 1	UL29	0.0674086
5 uM DL-Sulforaphane repl. 1	22			5 uM DL-Sulforaphane repl. 1	0.0123408			0.4 uM Bardoxolone methyl repl. 1	UL29	0.0624824
5 uM DL-Sulforaphane repl. 2	18			5 uM DL-Sulforaphane repl. 2	0.0159678			0.4 uM Bardoxolone methyl repl. 2	UL29	0.13216
5 uM DL-Sulforaphane repl. 2	15			5 uM DL-Sulforaphane repl. 2	0.0154262			0.4 uM Bardoxolone methyl repl. 2	UL29	0.223576
								2 uM DL-Sulforaphane repl. 1	UL29	0.517142
								2 uM DL-Sulforaphane repl. 1	UL29	0.526483
								2 uM DL-Sulforaphane repl. 2	UL29	0.746574
								2 uM DL-Sulforaphane repl. 2	UL29	0.71366
								5 uM DL-Sulforaphane repl. 1	UL29	0.223521
								5 uM DL-Sulforaphane repl. 1	UL29	0.274466
								5 uM DL-Sulforaphane repl. 2	UL29	0.33365
								5 uM DL-Sulforaphane repl. 2	UL29	0.350527
								DMSO repl. 1	UL6	1.13402
								DMSO repl. 1	UL6	0.575318
								DMSO repl. 2	UL6	0.530307
								DMSO repl. 2	UL6	1.0453
								0.1 uM Bardoxolone methyl repl. 1	UL6	0.606443
								0.1 uM Bardoxolone methyl repl. 1	UL6	0.670799
								0.1 uM Bardoxolone methyl repl. 2	UL6	1.05512
								0.1 uM Bardoxolone methyl repl. 2	UL6	0.985638
								0.4 uM Bardoxolone methyl repl. 1	UL6	0.0190398
								0.4 uM Bardoxolone methyl repl. 1	UL6	0.0185009
								0.4 uM Bardoxolone methyl repl. 2	UL6	0.0495378
								0.4 uM Bardoxolone methyl repl. 2	UL6	0.0909884
								2 uM DL-Sulforaphane repl. 1	UL6	0.538044
								2 uM DL-Sulforaphane repl. 1	UL6	0.602009
								2 uM DL-Sulforaphane repl. 2	UL6	0.642823
								2 uM DL-Sulforaphane repl. 2	UL6	0.674482
								5 uM DL-Sulforaphane repl. 1	UL6	0.196614
								5 uM DL-Sulforaphane repl. 1	UL6	0.183925
								5 uM DL-Sulforaphane repl. 2	UL6	0.194182
								5 uM DL-Sulforaphane repl. 2	UL6	0.212308

## Sheet: SupplementaryFigure6a-e
Supplementary Fig. 6a					Supplementary Fig. 6b					Supplementary Fig. 6c				Supplementary Fig. 6d									Supplementary Fig. 6e
"repl." = replicate
NQO1/TOP2A/GMNN mRNA levels					NQO1/TOP2A/GMNN mRNA levels					NQO1 mRNA levels				Viral DNA in supernatant				UL29/UL6/NQO1 mRNA levels					Viral DNA in supernatant				UL29/UL6/NQO1 mRNA levels
	NQO1	GMNN	TOP2A			NQO1	TOP2A	GMNN			NQO1				values	error			UL29	UL6	NQO1			values	error			UL29	UL6	NQO1
	mean	mean	mean			mean	mean	mean			mean			DMSO	0.0392565	0.00230697			mean	mean	mean		DMSO	0.272061	0.141593			mean	mean	mean
DMSO	1.17923	1.02659	1.14563		DMSO	0.94545	0.898189	0.892939		DMSO	1.00176			0.1 uM Bardoxolone methyl	0.0247403	0.002073		DMSO	1.03233	1.01808	0.970431		0.1 uM Bardoxolone methyl	0.0134469	0.00686437		DMSO	1.68738	1.82012	1.05085
0.1 uM Bardoxolone methyl	2.26526	0.865141	0.98823		0.1 uM Bardoxolone methyl	1.54082	1.11832	1.01162		0.1 uM Bardoxolone methyl	2.27823			0.4 uM Bardoxolone methyl	0.0038922	0.000371648		0.1 uM Bardoxolone methyl	0.957509	0.85962	1.52512		0.4 uM Bardoxolone methyl	0.00852672	0.00139503		0.1 uM Bardoxolone methyl	0.919308	0.887935	1.93931
0.4 uM Bardoxolone methyl	2.24502	0.63204	0.865679		0.4 uM Bardoxolone methyl	2.41382	1.5392	1.03397		0.4 uM Bardoxolone methyl	2.48038							0.4 uM Bardoxolone methyl	0.668835	0.233277	1.79904						0.4 uM Bardoxolone methyl	0.716349	0.345217	3.6174
2 uM DL-Sulforaphane	1.70253	1.1521	1.13961											Values of individual measurements									Values of individual measurements
5 uM DL-Sulforaphane	1.69722	1.04582	1.46024								error			DMSO repl. 1	0.0429545				error	error	error		DMSO repl. 1	0.411984				error	error	error
										DMSO	0.0193945			DMSO repl. 1	0.0390896			DMSO	0.0837274	0.0330165	0.0506685		DMSO repl. 1	0.415313			DMSO	0.622705	0.790478	0.0828121
	error	error	error			error	error	error		0.1 uM Bardoxolone methyl	0.0703518			DMSO repl. 2	0.0383128			0.1 uM Bardoxolone methyl	0.0488197	0.0394628	0.211206		DMSO repl. 2	0.130653			0.1 uM Bardoxolone methyl	0.478235	0.419368	0.112618
DMSO	0.171551	0.0423255	0.0630019		DMSO	0.0657034	0.04708	0.0980918		0.4 uM Bardoxolone methyl	0.14607			DMSO repl. 2	0.0366691			0.4 uM Bardoxolone methyl	0.0642439	0.00945757	0.338407		DMSO repl. 2	0.130293			0.4 uM Bardoxolone methyl	0.191216	0.120193	0.468615
0.1 uM Bardoxolone methyl	0.222215	0.0826343	0.0541956		0.1 uM Bardoxolone methyl	0.148032	0.0816535	0.109051						0.1 uM Bardoxolone methyl repl. 1	0.0275097								0.1 uM Bardoxolone methyl repl. 1	0.0214013
0.4 uM Bardoxolone methyl	0.292411	0.0846424	0.0731868		0.4 uM Bardoxolone methyl	0.101391	0.273311	0.176392		Values of individual measurements				0.1 uM Bardoxolone methyl repl. 1	0.0259471			Values of individual measurements					0.1 uM Bardoxolone methyl repl. 1	0.0191233			Values of individual measurements
2 uM DL-Sulforaphane	0.13928	0.132904	0.0665128							DMSO repl. 1	NQO1	1.02031		0.1 uM Bardoxolone methyl repl. 2	0.0230337			DMSO repl. 1	UL29	1.05068			0.1 uM Bardoxolone methyl repl. 2	0.00683346			DMSO repl. 1	UL29	1.01884
5 uM DL-Sulforaphane	0.184231	0.175705	0.255214		Values of individual measurements					DMSO repl. 1	NQO1	0.981589		0.1 uM Bardoxolone methyl repl. 2	0.0224707			DMSO repl. 1	UL29	0.919144			0.1 uM Bardoxolone methyl repl. 2	0.00642933			DMSO repl. 1	UL29	2.19214
					DMSO repl. 1	NQO1	0.886117			DMSO repl. 2	NQO1	0.983178		0.4 uM Bardoxolone methyl repl. 1	0.00432554			DMSO repl. 2	UL29	1.00765			0.4 uM Bardoxolone methyl repl. 1	0.00700429			DMSO repl. 2	UL29	2.41576
Values of individual measurements					DMSO repl. 1	NQO1	0.874022			DMSO repl. 2	NQO1	1.02196		0.4 uM Bardoxolone methyl repl. 1	0.00418788			DMSO repl. 2	UL29	1.15185			0.4 uM Bardoxolone methyl repl. 1	0.00733158			DMSO repl. 2	UL29	1.12277
DMSO repl. 1	NQO1	0.950882			DMSO repl. 2	NQO1	1.00388			0.1 uM Bardoxolone methyl repl. 1	NQO1	2.20628		0.4 uM Bardoxolone methyl repl. 2	0.00345174			0.1 uM Bardoxolone methyl repl. 1	UL29	0.972121			0.4 uM Bardoxolone methyl repl. 2	0.00946972			0.1 uM Bardoxolone methyl repl. 1	UL29	0.666756
DMSO repl. 1	NQO1	1.13969			DMSO repl. 2	NQO1	1.01778			0.1 uM Bardoxolone methyl repl. 1	NQO1	2.3934		0.4 uM Bardoxolone methyl repl. 2	0.00360363			0.1 uM Bardoxolone methyl repl. 1	UL29	0.90757			0.4 uM Bardoxolone methyl repl. 2	0.0103013			0.1 uM Bardoxolone methyl repl. 1	UL29	0.265391
DMSO repl. 2	NQO1	1.43177			0.1 uM Bardoxolone methyl repl. 1	NQO1	1.68776			0.1 uM Bardoxolone methyl repl. 2	NQO1	2.27116						0.1 uM Bardoxolone methyl repl. 2	UL29	0.919487							0.1 uM Bardoxolone methyl repl. 2	UL29	1.29316
DMSO repl. 2	NQO1	1.19458			0.1 uM Bardoxolone methyl repl. 1	NQO1	1.67769			0.1 uM Bardoxolone methyl repl. 2	NQO1	2.24207						0.1 uM Bardoxolone methyl repl. 2	UL29	1.03086							0.1 uM Bardoxolone methyl repl. 2	UL29	1.45193
0.1 uM Bardoxolone methyl repl. 1	NQO1	2.08298			0.1 uM Bardoxolone methyl repl. 2	NQO1	1.45829			0.4 uM Bardoxolone methyl repl. 1	NQO1	2.44794						0.4 uM Bardoxolone methyl repl. 1	UL29	0.755118							0.4 uM Bardoxolone methyl repl. 1	UL29	0.648801
0.1 uM Bardoxolone methyl repl. 1	NQO1	2.29882			0.1 uM Bardoxolone methyl repl. 2	NQO1	1.33953			0.4 uM Bardoxolone methyl repl. 1	NQO1	2.70706						0.4 uM Bardoxolone methyl repl. 1	UL29	0.681648							0.4 uM Bardoxolone methyl repl. 1	UL29	0.447213
0.1 uM Bardoxolone methyl repl. 2	NQO1	2.06385			0.4 uM Bardoxolone methyl repl. 1	NQO1	2.33682			0.4 uM Bardoxolone methyl repl. 2	NQO1	2.29947						0.4 uM Bardoxolone methyl repl. 2	UL29	0.574621							0.4 uM Bardoxolone methyl repl. 2	UL29	0.805386
0.1 uM Bardoxolone methyl repl. 2	NQO1	2.6154			0.4 uM Bardoxolone methyl repl. 1	NQO1	2.30393			0.4 uM Bardoxolone methyl repl. 2	NQO1	2.46703						0.4 uM Bardoxolone methyl repl. 2	UL29	0.663955							0.4 uM Bardoxolone methyl repl. 2	UL29	0.963996
0.4 uM Bardoxolone methyl repl. 1	NQO1	2.35196			0.4 uM Bardoxolone methyl repl. 2	NQO1	2.45412											DMSO repl. 1	UL6	1.01681							DMSO repl. 1	UL6	1.02522
0.4 uM Bardoxolone methyl repl. 1	NQO1	2.10861			0.4 uM Bardoxolone methyl repl. 2	NQO1	2.56042											DMSO repl. 1	UL6	0.971936							DMSO repl. 1	UL6	2.59923
0.4 uM Bardoxolone methyl repl. 2	NQO1	1.86508			DMSO repl. 1	TOP2A	0.859481											DMSO repl. 2	UL6	1.01828							DMSO repl. 2	UL6	2.62187
0.4 uM Bardoxolone methyl repl. 2	NQO1	2.65443			DMSO repl. 1	TOP2A	0.84414											DMSO repl. 2	UL6	1.0653							DMSO repl. 2	UL6	1.03415
2 uM DL-Sulforaphane repl. 1	NQO1	1.65882			DMSO repl. 2	TOP2A	0.936061											0.1 uM Bardoxolone methyl repl. 1	UL6	0.854697							0.1 uM Bardoxolone methyl repl. 1	UL6	0.535514
2 uM DL-Sulforaphane repl. 1	NQO1	1.65466			DMSO repl. 2	TOP2A	0.953073											0.1 uM Bardoxolone methyl repl. 1	UL6	0.797294							0.1 uM Bardoxolone methyl repl. 1	UL6	0.408084
2 uM DL-Sulforaphane repl. 2	NQO1	1.56232			0.1 uM Bardoxolone methyl repl. 1	TOP2A	1.254											0.1 uM Bardoxolone methyl repl. 2	UL6	0.898691							0.1 uM Bardoxolone methyl repl. 2	UL6	1.26745
2 uM DL-Sulforaphane repl. 2	NQO1	1.93433			0.1 uM Bardoxolone methyl repl. 1	TOP2A	1.08294											0.1 uM Bardoxolone methyl repl. 2	UL6	0.887796							0.1 uM Bardoxolone methyl repl. 2	UL6	1.34069
5 uM DL-Sulforaphane repl. 1	NQO1	1.66518			0.1 uM Bardoxolone methyl repl. 2	TOP2A	1.09961											0.4 uM Bardoxolone methyl repl. 1	UL6	0.246315							0.4 uM Bardoxolone methyl repl. 1	UL6	0.271344
5 uM DL-Sulforaphane repl. 1	NQO1	1.88399			0.1 uM Bardoxolone methyl repl. 2	TOP2A	1.03673											0.4 uM Bardoxolone methyl repl. 1	UL6	0.219628							0.4 uM Bardoxolone methyl repl. 1	UL6	0.190716
5 uM DL-Sulforaphane repl. 2	NQO1	1.41023			0.4 uM Bardoxolone methyl repl. 1	TOP2A	1.81968											0.4 uM Bardoxolone methyl repl. 2	UL6	0.232776							0.4 uM Bardoxolone methyl repl. 2	UL6	0.42491
5 uM DL-Sulforaphane repl. 2	NQO1	1.82948			0.4 uM Bardoxolone methyl repl. 1	TOP2A	1.78194											0.4 uM Bardoxolone methyl repl. 2	UL6	0.234388							0.4 uM Bardoxolone methyl repl. 2	UL6	0.4939
DMSO repl. 1	GMNN	0.974009			0.4 uM Bardoxolone methyl repl. 2	TOP2A	1.38784											DMSO repl. 1	NQO1	0.914857							DMSO repl. 1	NQO1	0.938732
DMSO repl. 1	GMNN	0.998431			0.4 uM Bardoxolone methyl repl. 2	TOP2A	1.16733											DMSO repl. 1	NQO1	0.925267							DMSO repl. 1	NQO1	1.06859
DMSO repl. 2	GMNN	1.08017			DMSO repl. 1	GMNN	1.03548											DMSO repl. 2	NQO1	1.02658							DMSO repl. 2	NQO1	1.16908
DMSO repl. 2	GMNN	1.05375			DMSO repl. 1	GMNN	0.869698											DMSO repl. 2	NQO1	1.01503							DMSO repl. 2	NQO1	1.02701
0.1 uM Bardoxolone methyl repl. 1	GMNN	0.864567			DMSO repl. 2	GMNN	0.760782											0.1 uM Bardoxolone methyl repl. 1	NQO1	1.85498							0.1 uM Bardoxolone methyl repl. 1	NQO1	1.98937
0.1 uM Bardoxolone methyl repl. 1	GMNN	0.990945			DMSO repl. 2	GMNN	0.905799											0.1 uM Bardoxolone methyl repl. 1	NQO1	1.36641							0.1 uM Bardoxolone methyl repl. 1	NQO1	1.75118
0.1 uM Bardoxolone methyl repl. 2	GMNN	0.759833			0.1 uM Bardoxolone methyl repl. 1	GMNN	1.023											0.1 uM Bardoxolone methyl repl. 2	NQO1	1.31751							0.1 uM Bardoxolone methyl repl. 2	NQO1	2.04898
0.1 uM Bardoxolone methyl repl. 2	GMNN	0.84522			0.1 uM Bardoxolone methyl repl. 1	GMNN	1.16912											0.1 uM Bardoxolone methyl repl. 2	NQO1	1.56159							0.1 uM Bardoxolone methyl repl. 2	NQO1	1.96769
0.4 uM Bardoxolone methyl repl. 1	GMNN	0.733372			0.1 uM Bardoxolone methyl repl. 2	GMNN	0.991867											0.4 uM Bardoxolone methyl repl. 1	NQO1	2.35416							0.4 uM Bardoxolone methyl repl. 1	NQO1	3.32851
0.4 uM Bardoxolone methyl repl. 1	GMNN	0.675355			0.1 uM Bardoxolone methyl repl. 2	GMNN	0.862481											0.4 uM Bardoxolone methyl repl. 1	NQO1	1.45689							0.4 uM Bardoxolone methyl repl. 1	NQO1	2.99947
0.4 uM Bardoxolone methyl repl. 2	GMNN	0.504709			0.4 uM Bardoxolone methyl repl. 1	GMNN	1.10995											0.4 uM Bardoxolone methyl repl. 2	NQO1	1.62122							0.4 uM Bardoxolone methyl repl. 2	NQO1	4.03965
0.4 uM Bardoxolone methyl repl. 2	GMNN	0.614724			0.4 uM Bardoxolone methyl repl. 1	GMNN	1.28318											0.4 uM Bardoxolone methyl repl. 2	NQO1	1.76389							0.4 uM Bardoxolone methyl repl. 2	NQO1	4.10198
2 uM DL-Sulforaphane repl. 1	GMNN	1.33613			0.4 uM Bardoxolone methyl repl. 2	GMNN	0.914387
2 uM DL-Sulforaphane repl. 1	GMNN	1.21867			0.4 uM Bardoxolone methyl repl. 2	GMNN	0.828354
2 uM DL-Sulforaphane repl. 2	GMNN	1.00496
2 uM DL-Sulforaphane repl. 2	GMNN	1.04863
5 uM DL-Sulforaphane repl. 1	GMNN	1.03434
5 uM DL-Sulforaphane repl. 1	GMNN	1.29823
5 uM DL-Sulforaphane repl. 2	GMNN	0.801616
5 uM DL-Sulforaphane repl. 2	GMNN	1.0491
DMSO repl. 1	TOP2A	1.06862
DMSO repl. 1	TOP2A	1.18789
DMSO repl. 2	TOP2A	1.22448
DMSO repl. 2	TOP2A	1.10154
0.1 uM Bardoxolone methyl repl. 1	TOP2A	0.973868
0.1 uM Bardoxolone methyl repl. 1	TOP2A	1.01438
0.1 uM Bardoxolone methyl repl. 2	TOP2A	0.908887
0.1 uM Bardoxolone methyl repl. 2	TOP2A	1.05578
0.4 uM Bardoxolone methyl repl. 1	TOP2A	0.849262
0.4 uM Bardoxolone methyl repl. 1	TOP2A	0.892237
0.4 uM Bardoxolone methyl repl. 2	TOP2A	0.759616
0.4 uM Bardoxolone methyl repl. 2	TOP2A	0.961601
2 uM DL-Sulforaphane repl. 1	TOP2A	1.22525
2 uM DL-Sulforaphane repl. 1	TOP2A	1.17305
2 uM DL-Sulforaphane repl. 2	TOP2A	1.04727
2 uM DL-Sulforaphane repl. 2	TOP2A	1.11286
5 uM DL-Sulforaphane repl. 1	TOP2A	1.57781
5 uM DL-Sulforaphane repl. 1	TOP2A	1.80394
5 uM DL-Sulforaphane repl. 2	TOP2A	1.12424
5 uM DL-Sulforaphane repl. 2	TOP2A	1.33498

## Sheet: SupplementaryFigure6i
Supplementary Fig. 6i
"repl." = replicate	UL42	UL54	UL23	UL37	UL48	UL50
	mean	mean	mean	mean	mean	mean
untreated	0.980808	0.975832	0.964963	0.963169	0.966469	1.01456
control	1.45382	1.21322	1.562	1.29045	1.55861	1.37552
N-tag UL23 + N-tag UL50	1.29793	1.03191	1.16961	1.1954	1.30244	1.09358
N-tag UL23 + C-tag UL50	0.837222	0.876876	0.800968	0.823293	0.995132	0.849792
C-tag UL23 + N-tag UL50	1.01318	0.852786	0.965812	0.933881	1.09607	0.872651
C-tag UL23 + C-tag UL50	0.933626	0.856927	1.01203	0.875689	1.11817	0.909244
	error	error	error	error	error	error
untreated	0.0569774	0.053581	0.0374193	0.159913	0.0237145	0.133751
control	0.365226	0.263014	0.500045	0.327452	0.352686	0.331291
N-tag UL23 + N-tag UL50	0.227405	0.184823	0.222807	0.265042	0.270517	0.140059
N-tag UL23 + C-tag UL50	0.200039	0.150782	0.209975	0.118026	0.150392	0.145427
C-tag UL23 + N-tag UL50	0.0534531	0.0533649	0.0500493	0.115414	0.0366954	0.0477739
C-tag UL23 + C-tag UL50	0.188749	0.13323	0.343764	0.166709	0.264849	0.14784
Values of individual measurements
untreated repl. 1	UL42	1.06232
untreated repl. 1	UL42	0.969101
untreated repl. 2	UL42	0.902499
untreated repl. 2	UL42	0.98931
control repl. 1	UL42	1.78072
control repl. 1	UL42	1.82448
control repl. 2	UL42	0.953365
control repl. 2	UL42	1.25672
N-tag UL23 + N-tag UL50 repl. 1	UL42	1.28745
N-tag UL23 + N-tag UL50 repl. 1	UL42	0.995101
N-tag UL23 + N-tag UL50 repl. 2	UL42	1.63618
N-tag UL23 + N-tag UL50 repl. 2	UL42	1.27299
N-tag UL23 + C-tag UL50 repl. 1	UL42	0.635213
N-tag UL23 + C-tag UL50 repl. 1	UL42	0.641484
N-tag UL23 + C-tag UL50 repl. 2	UL42	1.06642
N-tag UL23 + C-tag UL50 repl. 2	UL42	1.00577
C-tag UL23 + N-tag UL50 repl. 1	UL42	1.05088
C-tag UL23 + N-tag UL50 repl. 1	UL42	1.07653
C-tag UL23 + N-tag UL50 repl. 2	UL42	0.941582
C-tag UL23 + N-tag UL50 repl. 2	UL42	0.983715
C-tag UL23 + C-tag UL50 repl. 1	UL42	0.739591
C-tag UL23 + C-tag UL50 repl. 1	UL42	0.757344
C-tag UL23 + C-tag UL50 repl. 2	UL42	1.06773
C-tag UL23 + C-tag UL50 repl. 2	UL42	1.16984
untreated repl. 1	UL54	1.01078
untreated repl. 1	UL54	0.909853
untreated repl. 2	UL54	0.939253
untreated repl. 2	UL54	1.04344
control repl. 1	UL54	1.48163
control repl. 1	UL54	1.40659
control repl. 2	UL54	0.808193
control repl. 2	UL54	1.15646
N-tag UL23 + N-tag UL50 repl. 1	UL54	0.974794
N-tag UL23 + N-tag UL50 repl. 1	UL54	0.815165
N-tag UL23 + N-tag UL50 repl. 2	UL54	1.3252
N-tag UL23 + N-tag UL50 repl. 2	UL54	1.0125
N-tag UL23 + C-tag UL50 repl. 1	UL54	0.750798
N-tag UL23 + C-tag UL50 repl. 1	UL54	0.703655
N-tag UL23 + C-tag UL50 repl. 2	UL54	1.03771
N-tag UL23 + C-tag UL50 repl. 2	UL54	1.01534
C-tag UL23 + N-tag UL50 repl. 1	UL54	0.898475
C-tag UL23 + N-tag UL50 repl. 1	UL54	0.90447
C-tag UL23 + N-tag UL50 repl. 2	UL54	0.773344
C-tag UL23 + N-tag UL50 repl. 2	UL54	0.834855
C-tag UL23 + C-tag UL50 repl. 1	UL54	0.699876
C-tag UL23 + C-tag UL50 repl. 1	UL54	0.758609
C-tag UL23 + C-tag UL50 repl. 2	UL54	0.939541
C-tag UL23 + C-tag UL50 repl. 2	UL54	1.02968
untreated repl. 1	UL23	0.927041
untreated repl. 1	UL23	1.00183
untreated repl. 2	UL23	1.00293
untreated repl. 2	UL23	0.928054
control repl. 1	UL23	2.14465
control repl. 1	UL23	1.9702
control repl. 2	UL23	1.02677
control repl. 2	UL23	1.10637
N-tag UL23 + N-tag UL50 repl. 1	UL23	1.14482
N-tag UL23 + N-tag UL50 repl. 1	UL23	0.871275
N-tag UL23 + N-tag UL50 repl. 2	UL23	1.49962
N-tag UL23 + N-tag UL50 repl. 2	UL23	1.16274
N-tag UL23 + C-tag UL50 repl. 1	UL23	0.714887
N-tag UL23 + C-tag UL50 repl. 1	UL23	0.547617
N-tag UL23 + C-tag UL50 repl. 2	UL23	1.12423
N-tag UL23 + C-tag UL50 repl. 2	UL23	0.817134
C-tag UL23 + N-tag UL50 repl. 1	UL23	0.97274
C-tag UL23 + N-tag UL50 repl. 1	UL23	0.923163
C-tag UL23 + N-tag UL50 repl. 2	UL23	1.04497
C-tag UL23 + N-tag UL50 repl. 2	UL23	0.922375
C-tag UL23 + C-tag UL50 repl. 1	UL23	0.721698
C-tag UL23 + C-tag UL50 repl. 1	UL23	0.618711
C-tag UL23 + C-tag UL50 repl. 2	UL23	1.35683
C-tag UL23 + C-tag UL50 repl. 2	UL23	1.35088
untreated repl. 1	UL37	0.873011
untreated repl. 1	UL37	0.762087
untreated repl. 2	UL37	1.03357
untreated repl. 2	UL37	1.18401
control repl. 1	UL37	1.74193
control repl. 1	UL37	1.32133
control repl. 2	UL37	0.817135
control repl. 2	UL37	1.28142
N-tag UL23 + N-tag UL50 repl. 1	UL37	1.2229
N-tag UL23 + N-tag UL50 repl. 1	UL37	0.754559
N-tag UL23 + N-tag UL50 repl. 2	UL37	1.38668
N-tag UL23 + N-tag UL50 repl. 2	UL37	1.41744
N-tag UL23 + C-tag UL50 repl. 1	UL37	0.763696
N-tag UL23 + C-tag UL50 repl. 1	UL37	0.664706
N-tag UL23 + C-tag UL50 repl. 2	UL37	0.892276
N-tag UL23 + C-tag UL50 repl. 2	UL37	0.972492
C-tag UL23 + N-tag UL50 repl. 1	UL37	0.994137
C-tag UL23 + N-tag UL50 repl. 1	UL37	0.78024
C-tag UL23 + N-tag UL50 repl. 2	UL37	0.876448
C-tag UL23 + N-tag UL50 repl. 2	UL37	1.0847
C-tag UL23 + C-tag UL50 repl. 1	UL37	0.757256
C-tag UL23 + C-tag UL50 repl. 1	UL37	0.687979
C-tag UL23 + C-tag UL50 repl. 2	UL37	0.942029
C-tag UL23 + C-tag UL50 repl. 2	UL37	1.11549
untreated repl. 1	UL48	0.975776
untreated repl. 1	UL48	0.934566
untreated repl. 2	UL48	0.956674
untreated repl. 2	UL48	0.99886
control repl. 1	UL48	1.97808
control repl. 1	UL48	1.75502
control repl. 2	UL48	1.03461
control repl. 2	UL48	1.46673
N-tag UL23 + N-tag UL50 repl. 1	UL48	1.1655
N-tag UL23 + N-tag UL50 repl. 1	UL48	0.99906
N-tag UL23 + N-tag UL50 repl. 2	UL48	1.72874
N-tag UL23 + N-tag UL50 repl. 2	UL48	1.31648
N-tag UL23 + C-tag UL50 repl. 1	UL48	0.852641
N-tag UL23 + C-tag UL50 repl. 1	UL48	0.851638
N-tag UL23 + C-tag UL50 repl. 2	UL48	1.20401
N-tag UL23 + C-tag UL50 repl. 2	UL48	1.07224
C-tag UL23 + N-tag UL50 repl. 1	UL48	1.04888
C-tag UL23 + N-tag UL50 repl. 1	UL48	1.14877
C-tag UL23 + N-tag UL50 repl. 2	UL48	1.10686
C-tag UL23 + N-tag UL50 repl. 2	UL48	1.07978
C-tag UL23 + C-tag UL50 repl. 1	UL48	0.842413
C-tag UL23 + C-tag UL50 repl. 1	UL48	0.877909
C-tag UL23 + C-tag UL50 repl. 2	UL48	1.29347
C-tag UL23 + C-tag UL50 repl. 2	UL48	1.45888
untreated repl. 1	UL50	1.18392
untreated repl. 1	UL50	0.917347
untreated repl. 2	UL50	0.854342
untreated repl. 2	UL50	1.10261
control repl. 1	UL50	1.63021
control repl. 1	UL50	1.71952
control repl. 2	UL50	0.88048
control repl. 2	UL50	1.27187
N-tag UL23 + N-tag UL50 repl. 1	UL50	1.05464
N-tag UL23 + N-tag UL50 repl. 1	UL50	0.995623
N-tag UL23 + N-tag UL50 repl. 2	UL50	1.33229
N-tag UL23 + N-tag UL50 repl. 2	UL50	0.991745
N-tag UL23 + C-tag UL50 repl. 1	UL50	0.692537
N-tag UL23 + C-tag UL50 repl. 1	UL50	0.722567
N-tag UL23 + C-tag UL50 repl. 2	UL50	1.03213
N-tag UL23 + C-tag UL50 repl. 2	UL50	0.951931
C-tag UL23 + N-tag UL50 repl. 1	UL50	0.901077
C-tag UL23 + N-tag UL50 repl. 1	UL50	0.933579
C-tag UL23 + N-tag UL50 repl. 2	UL50	0.845537
C-tag UL23 + N-tag UL50 repl. 2	UL50	0.81041
C-tag UL23 + C-tag UL50 repl. 1	UL50	0.74619
C-tag UL23 + C-tag UL50 repl. 1	UL50	0.77745
C-tag UL23 + C-tag UL50 repl. 2	UL50	1.05549
C-tag UL23 + C-tag UL50 repl. 2	UL50	1.05785
